# Supplementary material for: Effects of agricultural management on phyllosphere fungal diversity in vineyards and the association with adjacent native forests
Source: PeerJ. 2018 Oct 29;6:e5715. doi: 10.7717/peerj.5715 (PMC6211267; doi:10.7717/peerj.5715)
Supplement: Table S4 — This table indicates the taxonomic assignment of each OTU, the F statistic, and its P-values, the P-value corrected for multiple comparisons (False Discovery Rare; FDR), and the mean relative abundance of each genus in vineyards and forest. Green rows indicate species that were significantly more abundant in vine leaves and purple rows indicate species that were significantly more abundant in grape berries. [file peerj-06-5715-s005.xlsx]

## Sheet: ANOVA-Tissue-Species
Phylum	Class	Order	Family	Genus	Species		Test-Statistic	P-value	FDR P-value	mean relative abundance grape berries	mean relative abundance vine leaves
Ascomycota	Dothideomycetes	Pleosporales	unidentified	unidentified	Pleosporales sp		30.6814	3.42248e-06	0.000989373	0.00814053	0.0198829
Ascomycota	Dothideomycetes	Capnodiales	Teratosphaeriaceae	unidentified	Teratosphaeriaceae sp		29.6135	4.58043e-06	0.000989373	9.42588e-05	0.000445587
Ascomycota	Dothideomycetes	Pleosporales	Montagnulaceae	Paraconiothyrium	Paraconiothyrium hawaiiense		25.6524	1.41558e-05	0.00146084	6.85518e-05	0.000319909
Ascomycota	Dothideomycetes	Pleosporales	Phaeosphaeriaceae	unidentified	Phaeosphaeriaceae sp		25.2927	1.57451e-05	0.00146084	0.000111397	0.000634105
Ascomycota	Eurotiomycetes	Chaetothyriales	Incertae sedis	Coniosporium	Coniosporium sp h6		24.2258	2.16774e-05	0.00146084	0.000288489	0.00109683
Glomeromycota	Glomeromycetes	Glomerales	Glomeraceae	unidentified	Glomeraceae sp		24.1739	2.20204e-05	0.00146084	0.000185661	0.000776921
Ascomycota	Dothideomycetes	Pleosporales	Leptosphaeriaceae	Coniothyrium	Coniothyrium carteri		23.7042	2.54034e-05	0.00146084	3.42759e-05	0.000317052
Ascomycota	Dothideomycetes	Pleosporales	Incertae sedis	Didymella	Didymella sp		23.4988	2.70526e-05	0.00146084	0.0302942	0.0603628
Ascomycota	Dothideomycetes	Capnodiales	Mycosphaerellaceae	Mycosphaerella	Mycosphaerella sp KH00254		22.4423	3.75319e-05	0.00180153	0.000119966	0.000654099
Ascomycota	Dothideomycetes	Capnodiales	Davidiellaceae	Davidiella	Davidiella tassiana		18.1841	0.000150878	0.00651794	0.49074	0.355838
Basidiomycota	Tremellomycetes	Tremellales	Incertae sedis	Cryptococcus	Cryptococcus sp		17.1108	0.000218582	0.00788845	0.000114253	0.000379891
Ascomycota	Dothideomycetes	Hysteriales	Hysteriaceae	Gloniopsis	Gloniopsis sp MFLUCC 12_0010		17.1037	0.000219124	0.00788845	0.00010854	0.000776921
Ascomycota	Dothideomycetes	Capnodiales	Incertae sedis	Rachicladosporium	Rachicladosporium sp DoF1		16.0185	0.000321678	0.0106896	0.000394173	0.00123679
Ascomycota	Dothideomycetes	Pleosporales	Montagnulaceae	Paraconiothyrium	Paraconiothyrium africanum		14.6568	0.000527988	0.0142147	0.000759783	0.00315053
Ascomycota	Dothideomycetes	Capnodiales	Teratosphaeriaceae	unidentified	uncultured Teratosphaeriaceae		14.6374	0.000531789	0.0142147	0.000265638	0.000934019
Ascomycota	unidentified	unidentified	unidentified	unidentified	Ascomycota sp AR_2010		14.3946	0.000581929	0.0142147	5.99829e-05	0.000345616
Basidiomycota	unidentified	unidentified	unidentified	unidentified	Basidiomycota sp		14.2451	0.000615285	0.0142147	0.005507	0.0133733
Ascomycota	Dothideomycetes	Capnodiales	Mycosphaerellaceae	Mycosphaerella	Mycosphaerella pseudocryptica		14.2263	0.000619611	0.0142147	0.000465581	0.00129106
Ascomycota	Dothideomycetes	Pleosporales	Lophiostomataceae	Lophiostoma	Lophiostoma arundinis		14.2024	0.000625182	0.0142147	6.56955e-05	0.000228506
Ascomycota	Dothideomycetes	Capnodiales	unidentified	unidentified	Capnodiales sp		13.7856	0.000731165	0.0154028	0.00101971	0.00241074
Basidiomycota	Exobasidiomycetes	Tilletiales	Tilletiaceae	Tilletia	Tilletia controversa		13.6113	0.000781034	0.0154028	0.000145673	0.000399886
Ascomycota	Dothideomycetes	Myriangiales	Elsinoaceae	unidentified	Elsinoaceae sp KNUC262		13.6	0.000784402	0.0154028	0	3.42759e-05
Ascomycota	Dothideomycetes	Patellariales	Patellariaceae	Rhytidhysteron	Rhytidhysteron sp		13.317	0.000873659	0.0164096	0.000114253	0.000379891
Ascomycota	Dothideomycetes	Botryosphaeriales	Botryosphaeriaceae	Dothiorella	Dothiorella vidmadera		12.9794	0.000994516	0.0174381	0.000339903	0.00126535
Ascomycota	Dothideomycetes	Capnodiales	Mycosphaerellaceae	Mycosphaerella	Mycosphaerella sp CPC 12200		12.9415	0.00100915	0.0174381	1.42816e-05	8.56898e-05
Ascomycota	Dothideomycetes	Capnodiales	Teratosphaeriaceae	Devriesia	Devriesia fraseriae		12.8081	0.00106255	0.0176546	0.000277064	0.00134819
Ascomycota	Eurotiomycetes	Chaetothyriales	Herpotrichiellaceae	Phaeomoniella	Phaeomoniella niveniae		12.2302	0.00133122	0.0212996	2.85633e-05	0.000142816
Basidiomycota	Tremellomycetes	Tremellales	Incertae sedis	Cryptococcus	Cryptococcus heimaeyensis		11.8685	0.00153563	0.0228715	0.000117109	0.00041988
Ascomycota	Incertae sedis	Incertae sedis	Incertae sedis	Torula	Torula sp		11.7692	0.00159743	0.0228715	1.7138e-05	6.85518e-05
Ascomycota	Dothideomycetes	Pleosporales	Testudinaceae	Lepidosphaeria	Lepidosphaeria nicotiae		11.7265	0.00162482	0.0228715	0	3.71322e-05
Ascomycota	Sordariomycetes	Diaporthales	Incertae sedis	Harknessia	Harknessia ravenstreetina		11.6906	0.00164824	0.0228715	9.71151e-05	0.000359897
unidentified	unidentified	unidentified	unidentified	unidentified	fungal sp TRN256		11.6217	0.00169419	0.0228715	8.85461e-05	0.000259926
Ascomycota	Sordariomycetes	Xylariales	Amphisphaeriaceae	Truncatella	Truncatella angustata		11.3599	0.0018817	0.0242645	0.000151385	0.00061411
Basidiomycota	Ustilaginomycetes	Ustilaginales	Ustilaginaceae	unidentified	Ustilaginaceae sp		11.3232	0.00190971	0.0242645	0.000859754	0.00193373
Ascomycota	Sordariomycetes	Xylariales	Amphisphaeriaceae	Pestalotiopsis	Pestalotiopsis sp HC02		11.2118	0.00199747	0.0246545	0.000457012	0.00154242
Ascomycota	Dothideomycetes	Capnodiales	Incertae sedis	Arthrocatena	Arthrocatena tenebrio		11.11	0.00208144	0.0249773	0.00013996	0.000457012
Basidiomycota	Cystobasidiomycetes	Erythrobasidiales	Incertae sedis	Erythrobasidium	Erythrobasidium hasegawianum		10.8319	0.00233075	0.0272131	2.85633e-06	3.71322e-05
Ascomycota	Eurotiomycetes	Chaetothyriales	unidentified	unidentified	Chaetothyriales sp MSX 47445		10.4615	0.00271337	0.0303369	3.42759e-05	0.000125678
Basidiomycota	Microbotryomycetes	Sporidiobolales	Incertae sedis	Rhodotorula	Rhodotorula aurantiaca		10.439	0.00273875	0.0303369	3.42759e-05	0.000211368
Basidiomycota	Ustilaginomycetes	Ustilaginales	Ustilaginaceae	Ustilago	Ustilago maydis		10.3544	0.00283621	0.0306311	0.00266495	0.0065924
Ascomycota	Dothideomycetes	Capnodiales	Incertae sedis	Phaeotheca	Phaeotheca triangularis		10.1682	0.00306404	0.0322846	0	4.57012e-05
Ascomycota	Dothideomycetes	Capnodiales	Capnodiaceae	Capnodium	Capnodium sp		10.0216	0.00325724	0.0335031	0.00050557	0.00195373
unidentified	unidentified	unidentified	unidentified	unidentified	fungal sp TRN499		9.88531	0.00344858	0.0346462	1.14253e-05	5.99829e-05
unidentified	unidentified	unidentified	unidentified	unidentified	fungal sp VKM FW_2422		9.80546	0.00356624	0.0348028	5.71265e-06	4.28449e-05
Ascomycota	Dothideomycetes	Dothideales	Dothideaceae	Endoconidioma	Endoconidioma populi		9.72483	0.00368942	0.0348028	0.0118052	0.0260383
Ascomycota	Dothideomycetes	Pleosporales	Cucurbitariaceae	Curreya	Curreya sp		9.71429	0.00370586	0.0348028	1.7138e-05	0.000119966
Basidiomycota	Microbotryomycetes	Sporidiobolales	Incertae sedis	Sporobolomyces	Sporobolomyces gracilis		9.60148	0.00388676	0.0355689	0.000128535	0.000485576
Ascomycota	Dothideomycetes	Capnodiales	Mycosphaerellaceae	unidentified	uncultured Mycosphaerellaceae		9.49933	0.00405875	0.0355689	0.000117109	0.000259926
Ascomycota	Dothideomycetes	Pleosporales	Cucurbitariaceae	Pyrenochaetopsis	Pyrenochaetopsis microspora		9.46591	0.00411678	0.0355689	1.14253e-05	9.14025e-05
Basidiomycota	Agaricomycetes	Boletales	Suillaceae	Suillus	Suillus pseudobrevipes		9.46591	0.00411678	0.0355689	5.71265e-06	4.57012e-05
Ascomycota	Dothideomycetes	Pleosporales	Phaeosphaeriaceae	Sclerostagonospora	Sclerostagonospora sp CBS 118224		9.35208	0.00432118	0.036603	5.71265e-06	4.85576e-05
Ascomycota	Dothideomycetes	Capnodiales	Incertae sedis	Toxicocladosporium	Toxicocladosporium leucadendri		9.17231	0.00466648	0.0385491	0.000414167	0.00174522
Ascomycota	Dothideomycetes	Pleosporales	Pleosporaceae	Lewia	Lewia infectoria		9.0938	0.00482645	0.0385491	0.0135361	0.0193716
Basidiomycota	Agaricomycetes	Agaricales	Psathyrellaceae	Coprinellus	Coprinellus eurysporus		9.06617	0.00488414	0.0385491	3.71322e-05	0.000137104
Ascomycota	Dothideomycetes	unidentified	unidentified	unidentified	Dothideomycetes sp		9.05491	0.00490787	0.0385491	0.00230791	0.00548129
Ascomycota	Eurotiomycetes	Chaetothyriales	unidentified	unidentified	Chaetothyriales sp		8.93598	0.00516613	0.039853	0.000142816	0.000385604
Ascomycota	Sordariomycetes	Sordariales	unidentified	unidentified	Sordariales sp		8.82833	0.00541248	0.0403137	2.85633e-06	3.42759e-05
Basidiomycota	Tremellomycetes	Tremellales	Incertae sedis	Cryptococcus	Cryptococcus adeliensis		8.82833	0.00541248	0.0403137	2.85633e-06	3.42759e-05
Ascomycota	Dothideomycetes	Capnodiales	Mycosphaerellaceae	Phaeothecoidea	Phaeothecoidea minutispora		8.75464	0.00558838	0.0409183	0	5.42702e-05
Ascomycota	unidentified	unidentified	unidentified	unidentified	Ascomycota sp		8.62844	0.00590401	0.0425089	0.00271351	0.00614967
Ascomycota	Sordariomycetes	Xylariales	Xylariaceae	Barrmaelia	Barrmaelia macrospora		8.48196	0.00629456	0.0445779	6.85518e-05	0.000331334
Ascomycota	Sordariomycetes	Xylariales	Amphisphaeriaceae	Truncatella	Truncatella spadicea		8.34419	0.00668733	0.0465956	0.000182805	0.000582691
Ascomycota	Dothideomycetes	Dothideales	unidentified	unidentified	Dothideales sp		8.24101	0.00699866	0.0479908	0.000439874	0.00116824
Ascomycota	Dothideomycetes	Capnodiales	Incertae sedis	Toxicocladosporium	Toxicocladosporium banksiae		8.15573	0.00726778	0.0490575	2.28506e-05	0.000105684
Basidiomycota	Tremellomycetes	Tremellales	Incertae sedis	Cryptococcus	Cryptococcus phenolicus		8.01887	0.00772322	0.0507453	5.71265e-06	3.42759e-05
Ascomycota	Dothideomycetes	Pleosporales	Incertae sedis	Phoma	Phoma sp		7.98395	0.00784427	0.0507453	0.000182805	0.000465581
Basidiomycota	Microbotryomycetes	Sporidiobolales	Incertae sedis	Rhodotorula	Rhodotorula armeniaca		7.97654	0.00787021	0.0507453	4.85576e-05	0.000162811
Ascomycota	Sordariomycetes	Diaporthales	Incertae sedis	Valsaria	Valsaria ceratoniae		7.6422	0.00914282	0.0580838	8.56898e-06	6.85518e-05
Ascomycota	Sordariomycetes	Hypocreales	Hypocreaceae	Trichoderma	Trichoderma koningiopsis		7.60839	0.00928335	0.0581219	0	4.57012e-05
Basidiomycota	Agaricomycetes	Polyporales	Ganodermataceae	Ganoderma	Ganoderma resinaceum		7.48532	0.00981487	0.0602372	2.85633e-05	0.000114253
Basidiomycota	Agaricomycetes	Agaricales	unidentified	unidentified	Agaricales sp		7.46626	0.00990009	0.0602372	0.000437018	0.000848329
Ascomycota	Eurotiomycetes	Eurotiales	Trichocomaceae	Penicillium	Penicillium spinulosum		7.43268	0.0100522	0.060313	6.28392e-05	1.42816e-05
Ascomycota	Leotiomycetes	Erysiphales	Erysiphaceae	Erysiphe	Erysiphe necator		7.40099	0.010198	0.0603496	0.00624393	0.0563782
Basidiomycota	Microbotryomycetes	Sporidiobolales	Incertae sedis	Sporobolomyces	Sporobolomyces sp JCM 11360		7.18778	0.0112404	0.0651499	0.000771208	0.00279349
Ascomycota	Leotiomycetes	Erysiphales	Erysiphaceae	Erysiphe	Erysiphe convolvuli		7.17416	0.0113108	0.0651499	6.28392e-05	2.85633e-06
Ascomycota	Eurotiomycetes	Chaetothyriales	Herpotrichiellaceae	unidentified	uncultured Herpotrichiellaceae		7.07162	0.0118562	0.0673932	0.000234219	0.000788346
Basidiomycota	Tremellomycetes	Tremellales	Incertae sedis	Cryptococcus	Cryptococcus wieringae		7.02361	0.0121213	0.0680052	5.71265e-05	0.000157098
Ascomycota	Sordariomycetes	Hypocreales	Nectriaceae	unidentified	Nectriaceae sp		6.96386	0.0124602	0.0690103	3.14196e-05	0.000128535
Ascomycota	Sordariomycetes	Xylariales	Amphisphaeriaceae	Seimatosporium	Seimatosporium hypericinum		6.86842	0.0130229	0.0702587	7.14082e-05	0.000254213
Basidiomycota	Tremellomycetes	Cystofilobasidiales	Cystofilobasidiaceae	Udeniomyces	Udeniomyces pyricola		6.85554	0.0131009	0.0702587	0.000165667	0.000502714
Ascomycota	Dothideomycetes	Pleosporales	Dothidotthiaceae	Spencermartinsia	Spencermartinsia rosulata		6.84363	0.0131735	0.0702587	0.000794059	0.00266495
Ascomycota	Lecanoromycetes	Lecanorales	Incertae sedis	Scoliciosporum	Scoliciosporum chlorococcum		6.74426	0.0137964	0.0719916	2.85633e-06	3.42759e-05
Ascomycota	unidentified	unidentified	unidentified	unidentified	ascomycete sp MA 4907		6.73147	0.0138788	0.0719916	0.000422736	0.00146244
Ascomycota	unidentified	unidentified	unidentified	unidentified	uncultured Pezizomycotina		6.69291	0.0141307	0.0719916	2.57069e-05	0.000111397
Ascomycota	Dothideomycetes	Pleosporales	Phaeosphaeriaceae	Sclerostagonospora	Sclerostagonospora sp		6.68771	0.014165	0.0719916	0.000202799	0.000459869
unidentified	unidentified	unidentified	unidentified	unidentified	fungal sp EXP0528F		6.61479	0.0146562	0.073622	1.14253e-05	6.85518e-05
Ascomycota	Lecanoromycetes	Baeomycetales	Baeomycetaceae	Ainoa	Ainoa geochroa		6.52179	0.0153096	0.0760199	1.7138e-05	7.14082e-05
Ascomycota	Dothideomycetes	Capnodiales	Teratosphaeriaceae	Teratosphaeria	Teratosphaeria knoxdavesii		6.4498	0.0158369	0.0773822	0.00010854	0.000291345
Ascomycota	Dothideomycetes	Dothideales	Dothioraceae	unidentified	Dothioraceae sp		6.43574	0.0159422	0.0773822	0.00083976	0.00183376
Ascomycota	Dothideomycetes	Pleosporales	Cucurbitariaceae	Pyrenochaetopsis	Pyrenochaetopsis sp		6.40838	0.0161492	0.0775164	3.71322e-05	0.000208512
Ascomycota	Dothideomycetes	Capnodiales	Mycosphaerellaceae	Phaeothecoidea	Phaeothecoidea sp NO235a		6.30735	0.0169393	0.0804152	1.42816e-05	8.85461e-05
Ascomycota	Sordariomycetes	Xylariales	unidentified	unidentified	Xylariales sp		6.26817	0.0172569	0.0810326	0.000351328	0.00123108
Basidiomycota	Microbotryomycetes	Sporidiobolales	Incertae sedis	Sporobolomyces	Sporobolomyces ruberrimus		5.82192	0.0213679	0.0992572	1.99943e-05	9.14025e-05
Basidiomycota	Tremellomycetes	Tremellales	unidentified	unidentified	Tremellales sp		5.78723	0.0217293	0.0998623	0	2.28506e-05
Ascomycota	Eurotiomycetes	Chaetothyriales	Herpotrichiellaceae	Phaeococcomyces	Phaeococcomyces mexicanus		5.75849	0.0220338	0.100118	3.14196e-05	0.000134247
Ascomycota	Dothideomycetes	Capnodiales	Capnodiaceae	Capnodium	Capnodium coffeae		5.73849	0.0222485	0.100118	0.000197087	0.000685518
unidentified	unidentified	unidentified	unidentified	unidentified	uncultured ectomycorrhizal fungus		5.63562	0.0233892	0.104018	0	3.14196e-05
Ascomycota	Dothideomycetes	Botryosphaeriales	Botryosphaeriaceae	Diplodia	Diplodia subglobosa		5.6175	0.0235966	0.104018	7.42645e-05	0.000208512
unidentified	unidentified	unidentified	unidentified	unidentified	uncultured fungus		5.55063	0.0243796	0.106384	0.00118538	0.00191374
Ascomycota	Dothideomycetes	Pleosporales	Cucurbitariaceae	Curreya	Curreya austroafricana		5.51948	0.024754	0.106937	8.56898e-06	5.14139e-05
Basidiomycota	Agaricomycetes	Boletales	Suillaceae	Suillus	Suillus granulatus		5.44269	0.0257039	0.109942	5.71265e-06	3.14196e-05
Basidiomycota	Tremellomycetes	Tremellales	Incertae sedis	Cryptococcus	Cryptococcus victoriae		5.28559	0.0277737	0.11763	0.0021451	0.00590974
Ascomycota	Dothideomycetes	Capnodiales	unidentified	unidentified	Capnodiales sp M_Camp7		5.07645	0.0308162	0.129249	7.71208e-05	0.000288489
unidentified	unidentified	unidentified	unidentified	unidentified	Fungi sp		5.02627	0.0315993	0.131259	0.000631248	0.0023936
Basidiomycota	Agaricostilbomycetes	unidentified	unidentified	unidentified	Agaricostilbomycetes sp		4.99083	0.0321656	0.131762	2.28506e-05	6.85518e-05
Ascomycota	Dothideomycetes	Myriangiales	Myriangiaceae	Myriangium	Myriangium sp UFMG_BRO197		4.98063	0.0323306	0.131762	2.85633e-06	3.42759e-05
Ascomycota	Lecanoromycetes	Candelariales	Candelariaceae	Candelariella	Candelariella rosulans		4.94545	0.0329067	0.132857	5.71265e-06	2.85633e-05
Ascomycota	Dothideomycetes	Pleosporales	Leptosphaeriaceae	Leptosphaeria	Leptosphaeria sp		4.84	0.0347025	0.13881	1.14253e-05	4.28449e-05
Basidiomycota	Agaricomycetes	Agaricales	Agaricaceae	Mycenastrum	Mycenastrum corium		4.76471	0.0360504	0.142879	1.99943e-05	4.57012e-05
Ascomycota	Lecanoromycetes	Teloschistales	Teloschistaceae	Teloschistes	Teloschistes chrysophthalmus		4.73295	0.0366359	0.143879	1.14253e-05	5.14139e-05
Ascomycota	Sordariomycetes	Sordariales	Sordariaceae	Neurospora	Neurospora crassa		4.70769	0.0371092	0.144425	2.85633e-06	1.99943e-05
Basidiomycota	Agaricomycetes	Agaricales	Psathyrellaceae	unidentified	Psathyrellaceae sp		4.6564	0.038091	0.146923	5.71265e-06	4.28449e-05
Ascomycota	Sordariomycetes	Hypocreales	Nectriaceae	Fusarium	Fusarium proliferatum		4.53333	0.0405653	0.154005	1.7138e-05	5.14139e-05
Ascomycota	Dothideomycetes	Pleosporales	Incertae sedis	Phoma	Phoma puncteliae		4.50222	0.0412185	0.154005	6.56955e-05	0.000199943
Ascomycota	Dothideomycetes	Capnodiales	Mycosphaerellaceae	Mycosphaerella	Mycosphaerella sp 5 ICMP 18846		4.49587	0.0413532	0.154005	2.85633e-06	2.57069e-05
Basidiomycota	Tremellomycetes	Tremellales	Incertae sedis	Dioszegia	Dioszegia zsoltii var. yunnanensis		4.49587	0.0413532	0.154005	2.85633e-06	2.57069e-05
Ascomycota	Dothideomycetes	Pleosporales	Incertae sedis	Berkleasmium	Berkleasmium sp		4.39969	0.043454	0.159871	5.71265e-06	4.28449e-05
Basidiomycota	Tremellomycetes	Tremellales	Incertae sedis	Cryptococcus	Cryptococcus saitoi		4.39017	0.0436684	0.159871	0.000199943	0.000702656
Ascomycota	Dothideomycetes	Capnodiales	Mycosphaerellaceae	Mycosphaerella	Mycosphaerella arbuticola		4.30695	0.045592	0.16551	6.56955e-05	0.000297058
Ascomycota	Dothideomycetes	Pleosporales	Phaeosphaeriaceae	Stagonospora	Stagonospora sp TA26_24		4.20792	0.0480036	0.171385	0	1.42816e-05
Basidiomycota	Tremellomycetes	unidentified	unidentified	unidentified	uncultured Cryptococcus		4.20792	0.0480036	0.171385	0	1.42816e-05
Ascomycota	Dothideomycetes	Pleosporales	Phaeosphaeriaceae	Phaeosphaeriopsis	Phaeosphaeriopsis nolinae		4.15461	0.0493599	0.173727	1.42816e-05	5.42702e-05
Ascomycota	Arthoniomycetes	Arthoniales	Chrysothricaceae	Chrysothrix	Chrysothrix sp KWS 23		4.13514	0.0498661	0.173727	0	2.57069e-05
Ascomycota	Incertae sedis	Incertae sedis	Incertae sedis	Xenoconiothyrium	Xenoconiothyrium catenata		4.13514	0.0498661	0.173727	5.71265e-06	3.99886e-05
Ascomycota	Dothideomycetes	Pleosporales	Pleosporaceae	Pyrenophora	Pyrenophora avenae		4.10827	0.0505736	0.174782	2.57069e-05	9.14025e-05
Ascomycota	Dothideomycetes	Pleosporales	Incertae sedis	Phoma	Phoma sp LF258		4.07327	0.0515122	0.175763	1.7138e-05	0.000111397
Ascomycota	Dothideomycetes	Capnodiales	Capnodiaceae	Capnodium	Capnodium citri		4.06741	0.0516711	0.175763	9.14025e-05	0.000437018
Basidiomycota	Agaricomycetes	Agaricales	Psathyrellaceae	Coprinellus	Coprinellus curtus		4.03698	0.0525057	0.176564	1.7138e-05	6.56955e-05
Ascomycota	Dothideomycetes	Pleosporales	Montagnulaceae	Paraphaeosphaeria	Paraphaeosphaeria michotii		4.01786	0.0530376	0.176564	2.85633e-05	0.000114253
Basidiomycota	Agaricomycetes	Agaricales	Psathyrellaceae	Coprinopsis	Coprinopsis atramentaria		4.01446	0.0531328	0.176564	2.57069e-05	6.56955e-05
Ascomycota	Eurotiomycetes	Chaetothyriales	Herpotrichiellaceae	Capronia	Capronia peltigerae		3.98474	0.0539731	0.177988	2.85633e-06	3.99886e-05
Ascomycota	Sordariomycetes	Sordariales	Sordariaceae	Sordaria	Sordaria sp SS_1479		3.92377	0.0557438	0.182434	0.000271351	0.000656955
Ascomycota	Eurotiomycetes	Chaetothyriales	Herpotrichiellaceae	Phaeococcomyces	Phaeococcomyces aff nigricans P40D010		3.84402	0.0581581	0.188905	0.000151385	0.000542702
Ascomycota	Dothideomycetes	Hysteriales	Hysteriaceae	Hysterium	Hysterium pulicare		3.78353	0.060067	0.193649	0	0.000117109
Basidiomycota	Ustilaginomycetes	Ustilaginales	Ustilaginaceae	Ustilago	Ustilago striiformis		3.76923	0.0605283	0.193691	0	1.99943e-05
Ascomycota	Dothideomycetes	Pleosporales	Pleosporaceae	Curvularia	Curvularia inaequalis		3.72603	0.0619463	0.196771	2.85633e-05	5.71265e-06
unidentified	unidentified	unidentified	unidentified	unidentified	fungal endophyte		3.64286	0.0647816	0.204275	1.7138e-05	6.85518e-05
Ascomycota	Dothideomycetes	Botryosphaeriales	Incertae sedis	Camarosporium	Camarosporium aloes		3.57636	0.0671528	0.209903	2.85633e-05	0.000168523
Ascomycota	unidentified	unidentified	unidentified	unidentified	uncultured Ascomycota		3.5658	0.0675383	0.209903	0.000397029	0.000811197
Ascomycota	Dothideomycetes	Pleosporales	Pleosporaceae	Ulocladium	Ulocladium chartarum		3.52828	0.0689278	0.212691	0.000579834	0.000796915
Ascomycota	Sordariomycetes	Hypocreales	Incertae sedis	Acremonium	Acremonium implicatum		3.45643	0.0716788	0.21874	2.85633e-06	2.28506e-05
Ascomycota	Sordariomycetes	unidentified	unidentified	unidentified	Sordariomycetes sp		3.44359	0.0721834	0.21874	0.000357041	0.000571265
Ascomycota	Lecanoromycetes	Ostropales	unidentified	unidentified	Ostropales sp s056		3.42263	0.0730155	0.21874	5.71265e-06	3.71322e-05
Ascomycota	Eurotiomycetes	Chaetothyriales	Herpotrichiellaceae	Rhinocladiella	Rhinocladiella sp		3.4	0.0739259	0.21874	0	8.56898e-06
Ascomycota	Sordariomycetes	Hypocreales	unidentified	unidentified	Hypocreales sp		3.4	0.0739259	0.21874	0	8.56898e-06
Ascomycota	Sordariomycetes	Xylariales	Amphisphaeriaceae	Pestalotiopsis	Pestalotiopsis sp E_000535668		3.4	0.0739259	0.21874	2.85633e-06	1.7138e-05
Basidiomycota	Agaricomycetes	Agaricales	Psathyrellaceae	Coprinellus	Coprinellus sp		3.36161	0.0754996	0.221799	3.14196e-05	0.000128535
Ascomycota	Dothideomycetes	Pleosporales	Pleosporaceae	Pleospora	Pleospora herbarum		3.34991	0.0759868	0.221799	0.0156098	0.01996
Ascomycota	Dothideomycetes	Pleosporales	Pleosporaceae	Chalastospora	Chalastospora ellipsoidea		3.28587	0.0787166	0.228225	0.00216795	0.00278206
Basidiomycota	Tremellomycetes	Tremellales	Incertae sedis	Cryptococcus	Cryptococcus sp CBS 8358		3.24125	0.0806838	0.231234	0	1.99943e-05
Ascomycota	Sordariomycetes	Xylariales	Xylariaceae	unidentified	Xylariales sp M71		3.2381	0.0808248	0.231234	5.14139e-05	0.000119966
Ascomycota	Eurotiomycetes	Chaetothyriales	Chaetothyriaceae	unidentified	Chaetothyriaceae sp		3.18014	0.0834682	0.237225	5.71265e-06	3.14196e-05
Ascomycota	Dothideomycetes	Pleosporales	Phaeosphaeriaceae	Stagonospora	Stagonospora pseudovitensis		3.10219	0.0871788	0.246152	1.42816e-05	0
Ascomycota	Eurotiomycetes	Chaetothyriales	Herpotrichiellaceae	unidentified	Herpotrichiellaceae sp		3.06297	0.0891162	0.248257	2.28506e-05	0.000119966
Basidiomycota	Tremellomycetes	Tremellales	Incertae sedis	Cryptococcus	Cryptococcus chernovii		3.04851	0.0898427	0.248257	0.0016481	0.0036561
Ascomycota	Dothideomycetes	Capnodiales	Mycosphaerellaceae	Pseudocercospora	Pseudocercospora sphaerellae_eugeniae		3.0297	0.0907975	0.248257	2.85633e-06	1.99943e-05
Ascomycota	Dothideomycetes	Capnodiales	Mycosphaerellaceae	Septoria	Septoria cretae		3.0297	0.0907975	0.248257	2.85633e-06	1.99943e-05
Basidiomycota	Tremellomycetes	Tremellales	unidentified	unidentified	Tremellales sp PNB099A		3.0297	0.0907975	0.248257	2.85633e-06	1.99943e-05
Basidiomycota	Agaricomycetes	Agaricales	Agaricaceae	Bovista	Bovista promontorii		3.00722	0.0919543	0.249838	2.28506e-05	2.85633e-06
Ascomycota	Dothideomycetes	Pleosporales	Pleosporaceae	Bipolaris	Bipolaris cynodontis		2.96368	0.0942423	0.252332	3.14196e-05	6.56955e-05
Ascomycota	Sordariomycetes	Xylariales	Amphisphaeriaceae	Phlogicylindrium	Phlogicylindrium eucalyptorum		2.95652	0.0946246	0.252332	0	1.14253e-05
Basidiomycota	Agaricomycetes	Agaricales	Strophariaceae	Psilocybe	Psilocybe sp		2.95652	0.0946246	0.252332	0	1.14253e-05
Ascomycota	Dothideomycetes	Pleosporales	Phaeosphaeriaceae	Sclerostagonospora	Sclerostagonospora sp 87 YS_2010		2.91473	0.0968924	0.255539	0.000148529	0.000328478
Ascomycota	Lecanoromycetes	Lecanorales	Parmeliaceae	Usnea	Usnea sp F206		2.91259	0.0970101	0.255539	5.71265e-06	4.57012e-05
Ascomycota	Lecanoromycetes	unidentified	unidentified	unidentified	Lecanoromycetes sp		2.87793	0.0989403	0.259044	4.57012e-05	0.000105684
Ascomycota	Leotiomycetes	Helotiales	Incertae sedis	Chlorencoelia	Chlorencoelia torta		2.843	0.10093	0.261087	0	1.99943e-05
Basidiomycota	Agaricomycetes	Geastrales	Geastraceae	Geastrum	Geastrum lageniforme		2.843	0.10093	0.261087	0	1.99943e-05
Ascomycota	Dothideomycetes	Pleosporales	Pleosporaceae	Alternaria	Alternaria eichhorniae		2.82224	0.102134	0.26263	0.0207769	0.0248329
Basidiomycota	Ustilaginomycetes	Ustilaginales	Ustilaginaceae	Sporisorium	Sporisorium puellare		2.72873	0.107765	0.27547	6.85518e-05	0.000125678
Ascomycota	Dothideomycetes	Pleosporales	Phaeosphaeriaceae	Neostagonospora	Neostagonospora caricis		2.68775	0.110344	0.279335	5.99829e-05	0.000231362
Ascomycota	Dothideomycetes	Pleosporales	Lophiostomataceae	Lophiostoma	Lophiostoma sp DMW2181		2.68421	0.11057	0.279335	8.56898e-06	3.42759e-05
Ascomycota	Eurotiomycetes	Onygenales	Ajellomycetaceae	Ajellomyces	Ajellomyces capsulatus		2.66344	0.111907	0.279786	1.42816e-05	3.99886e-05
Ascomycota	Dothideomycetes	Pleosporales	Pleosporaceae	Pyrenophora	Pyrenophora graminea		2.66134	0.112044	0.279786	5.71265e-06	4.57012e-05
Ascomycota	Dothideomycetes	Pleosporales	unidentified	unidentified	fungal endophyte WMS23		2.64461	0.113136	0.28089	0.000102828	0.000596972
Basidiomycota	Tremellomycetes	Tremellales	Incertae sedis	Cryptococcus	Cryptococcus laurentii		2.62431	0.114478	0.282597	0.000114253	0.000259926
Ascomycota	Eurotiomycetes	Chaetothyriales	Herpotrichiellaceae	Exophiala	Exophiala eucalyptorum		2.57389	0.117891	0.288147	0.000202799	0.000516995
Ascomycota	Lecanoromycetes	Peltigerales	Pannariaceae	Degelia	Degelia plumbea		2.57143	0.11806	0.288147	2.85633e-06	1.99943e-05
Ascomycota	Dothideomycetes	Capnodiales	Mycosphaerellaceae	Ramularia	Ramularia sp		2.56	0.118851	0.288448	1.7138e-05	0.00010854
Ascomycota	Dothideomycetes	Pleosporales	Sporormiaceae	Preussia	Preussia sp		2.49005	0.123828	0.298847	1.42816e-05	3.99886e-05
Basidiomycota	Agaricostilbomycetes	Agaricostilbales	Agaricostilbaceae	Bensingtonia	Bensingtonia sp PYCC 5562		2.47273	0.125098	0.300234	0	2.28506e-05
Ascomycota	Leotiomycetes	Helotiales	Vibrisseaceae	Phialocephala	Phialocephala fluminis		2.45665	0.126289	0.300943	0	1.42816e-05
Ascomycota	Dothideomycetes	Capnodiales	Mycosphaerellaceae	Ramularia	Ramularia stellenboschensis		2.45	0.126786	0.300943	5.71265e-06	4.57012e-05
Ascomycota	Dothideomycetes	Capnodiales	Incertae sedis	Rachicladosporium	Rachicladosporium americanum		2.39727	0.130806	0.307282	3.99886e-05	0.000148529
Ascomycota	Dothideomycetes	Capnodiales	Teratosphaeriaceae	Catenulostroma	Catenulostroma hermanusense		2.39633	0.130879	0.307282	1.7138e-05	7.14082e-05
Ascomycota	Sordariomycetes	Sordariales	Lasiosphaeriaceae	Podospora	Podospora decipiens		2.38682	0.13162	0.307351	2.85633e-06	2.28506e-05
Basidiomycota	Agaricostilbomycetes	Agaricostilbales	Agaricostilbaceae	Bensingtonia	Bensingtonia sp PYCC 5566		2.36709	0.133174	0.309307	0	3.14196e-05
Ascomycota	Dothideomycetes	Incertae sedis	Incertae sedis	Scleroconidioma	Scleroconidioma sphagnicola		2.34483	0.134952	0.30961	0	3.42759e-05
Basidiomycota	Tremellomycetes	Tremellales	Incertae sedis	Bullera	Bullera dendrophila		2.33516	0.135732	0.30961	0	2.85633e-05
Basidiomycota	Agaricomycetes	Agaricales	Agaricaceae	Coprinus	Coprinus foetidellus		2.33485	0.135758	0.30961	2.85633e-06	3.42759e-05
Ascomycota	Dothideomycetes	Pleosporales	Leptosphaeriaceae	Plenodomus	Plenodomus enteroleucus		2.32976	0.136171	0.30961	0	4.57012e-05
Ascomycota	Saccharomycetes	Saccharomycetales	Saccharomycetaceae	Tetrapisispora	Tetrapisispora blattae		2.30508	0.138196	0.312569	2.85633e-06	1.42816e-05
Ascomycota	Sordariomycetes	Coniochaetales	Coniochaetaceae	Coniochaeta	Coniochaeta sp		2.26667	0.141419	0.318192	8.56898e-06	2.57069e-05
Ascomycota	Eurotiomycetes	Mycocaliciales	Mycocaliciaceae	Chaenothecopsis	Chaenothecopsis pusilla		2.21511	0.145882	0.321341	2.85633e-05	6.56955e-05
Ascomycota	Dothideomycetes	Incertae sedis	Micropeltidaceae	Stomiopeltis	Stomiopeltis sp T49A1c		2.19355	0.147798	0.321341	0	3.42759e-05
Ascomycota	Sordariomycetes	Hypocreales	Incertae sedis	Sarocladium	Sarocladium zeae		2.15736	0.15108	0.321341	5.14139e-05	9.42588e-05
Ascomycota	Dothideomycetes	unidentified	unidentified	unidentified	dothideomycete sp 7683		2.15693	0.15112	0.321341	4.28449e-05	0.000165667
unidentified	unidentified	unidentified	unidentified	unidentified	fungal sp TRN254		2.1469	0.152045	0.321341	8.56898e-06	7.99771e-05
Ascomycota	Dothideomycetes	Botryosphaeriales	Botryosphaeriaceae	Lasiodiplodia	Lasiodiplodia rubropurpurea		2.125	0.154088	0.321341	0	1.14253e-05
Ascomycota	Dothideomycetes	Capnodiales	Mycosphaerellaceae	Passalora	Passalora californica		2.125	0.154088	0.321341	0	5.71265e-06
Ascomycota	Dothideomycetes	Capnodiales	Mycosphaerellaceae	Pseudocercospora	Pseudocercospora opuntia		2.125	0.154088	0.321341	0	5.71265e-06
Ascomycota	Dothideomycetes	Venturiales	Venturiaceae	Venturia	Venturia pyrina		2.125	0.154088	0.321341	0	1.14253e-05
Ascomycota	Eurotiomycetes	Eurotiales	Trichocomaceae	Penicillium	Penicillium christenseniae		2.125	0.154088	0.321341	5.71265e-06	0
Ascomycota	Incertae sedis	Incertae sedis	Incertae sedis	Xenobotrytis	Xenobotrytis acaducospora		2.125	0.154088	0.321341	0	5.71265e-06
Ascomycota	Incertae sedis	Incertae sedis	Pseudeurotiaceae	unidentified	Pseudeurotiaceae sp		2.125	0.154088	0.321341	0	5.71265e-06
Ascomycota	Lecanoromycetes	Rhizocarpales	Catillariaceae	Catillaria	Catillaria nigroclavata		2.125	0.154088	0.321341	5.71265e-06	0
Ascomycota	Sordariomycetes	Diaporthales	Diaporthaceae	Phomopsis	Phomopsis sp NY7453a		2.125	0.154088	0.321341	0	5.71265e-06
Basidiomycota	Agaricomycetes	Polyporales	unidentified	unidentified	Polyporales sp		2.125	0.154088	0.321341	0	5.71265e-06
Basidiomycota	Ustilaginomycetes	Ustilaginales	Ustilaginaceae	Ustilago	Ustilago filiformis		2.11561	0.154974	0.321341	9.71151e-05	0.00017138
Ascomycota	Saccharomycetes	Saccharomycetales	Saccharomycetaceae	Saccharomyces	Saccharomyces eubayanus		2.11045	0.155464	0.321341	2.85633e-06	9.14025e-05
Basidiomycota	Microbotryomycetes	Microbotryales	Microbotryaceae	Sphacelotheca	Sphacelotheca polygoni_persicariae		2.09589	0.156855	0.321894	2.85633e-06	1.14253e-05
Ascomycota	unidentified	unidentified	unidentified	unidentified	ascomycete sp MA 4921		2.09207	0.157221	0.321894	4.85576e-05	0.000271351
Ascomycota	Eurotiomycetes	Chaetothyriales	Herpotrichiellaceae	Phaeomoniella	Phaeomoniella sp		2.05648	0.160693	0.326222	5.42702e-05	0.000119966
Ascomycota	Eurotiomycetes	Chaetothyriales	Herpotrichiellaceae	Capronia	Capronia sp 94006a		2.05495	0.160845	0.326222	1.14253e-05	4.28449e-05
Basidiomycota	Agaricomycetes	Russulales	Stereaceae	Gloeocystidiellum	Gloeocystidiellum sp		2	0.166392	0.335682	8.56898e-06	2.57069e-05
Ascomycota	Sordariomycetes	Lulworthiales	Lulworthiaceae	Zalerion	Zalerion arboricola		1.99349	0.167064	0.335682	2.28506e-05	5.71265e-05
Chytridiomycota	unidentified	unidentified	unidentified	unidentified	uncultured Chytridiomycota		1.97862	0.168611	0.337221	1.14253e-05	3.14196e-05
unidentified	unidentified	unidentified	unidentified	unidentified	fungal sp P1S14		1.96042	0.170528	0.339484	0.000117109	0.000522708
Ascomycota	Sordariomycetes	Xylariales	Diatrypaceae	unidentified	Diatrypaceae sp		1.94423	0.172255	0.34135	9.71151e-05	0.000199943
Ascomycota	Lecanoromycetes	Lecanorales	Parmeliaceae	Parmotrema	Parmotrema fistulatum		1.89019	0.178174	0.347598	2.85633e-06	5.42702e-05
Ascomycota	Dothideomycetes	Capnodiales	Teratosphaeriaceae	Catenulostroma	Catenulostroma eucalyptorum		1.88889	0.178319	0.347598	8.56898e-06	0
Ascomycota	Lecanoromycetes	Lecanorales	Incertae sedis	Solenopsora	Solenopsora holophaea		1.88889	0.178319	0.347598	0	8.56898e-06
Ascomycota	Dothideomycetes	Dothideales	Dothioraceae	Hormonema	Hormonema sp		1.88615	0.178627	0.347598	0.00152528	0.00222793
Ascomycota	Lecanoromycetes	Teloschistales	Physciaceae	Physcia	Physcia tribacia		1.87408	0.179985	0.348671	1.99943e-05	6.28392e-05
Ascomycota	Leotiomycetes	Helotiales	Incertae sedis	Phacidiella	Phacidiella eucalypti		1.86301	0.181242	0.349539	2.85633e-05	5.14139e-05
Ascomycota	Dothideomycetes	Capnodiales	Teratosphaeriaceae	Teratosphaeria	Teratosphaeria capensis		1.82403	0.185755	0.352888	2.85633e-06	1.7138e-05
Ascomycota	Dothideomycetes	Pleosporales	Incertae sedis	Phoma	Phoma sp A15		1.82403	0.185755	0.352888	2.85633e-06	1.7138e-05
Basidiomycota	Agaricomycetes	Russulales	unidentified	unidentified	Russulales sp		1.82403	0.185755	0.352888	2.85633e-06	1.7138e-05
Ascomycota	Dothideomycetes	Pleosporales	Pleosporaceae	Pyrenophora	Pyrenophora bromi		1.81986	0.186246	0.352888	0.000162811	0.000382748
Ascomycota	Dothideomycetes	Capnodiales	Davidiellaceae	Cladosporium	Cladosporium sphaerospermum		1.7739	0.19176	0.360372	0.00311625	0.0018966
Basidiomycota	Pucciniomycetes	Pucciniales	Incertae sedis	Aecidium	Aecidium sp PUR 43011		1.76623	0.192699	0.360372	2.85633e-06	1.42816e-05
unidentified	unidentified	unidentified	unidentified	unidentified	fungal sp agrD488		1.76623	0.192699	0.360372	2.85633e-06	1.42816e-05
Basidiomycota	Agaricomycetes	Agaricales	Strophariaceae	Gymnopilus	Gymnopilus junonius		1.73469	0.196621	0.366121	1.14253e-05	2.57069e-05
Basidiomycota	Agaricomycetes	Polyporales	Ganodermataceae	Ganoderma	Ganoderma australe		1.726	0.197719	0.366586	5.71265e-05	0.000185661
Ascomycota	Leotiomycetes	Helotiales	Helotiaceae	unidentified	Helotiaceae sp		1.71609	0.19898	0.367347	1.42816e-05	3.71322e-05
Basidiomycota	Agaricomycetes	Agaricales	Psathyrellaceae	Coprinellus	Coprinellus impatiens		1.67984	0.203675	0.374415	1.42816e-05	2.85633e-05
Ascomycota	Lecanoromycetes	Teloschistales	Physciaceae	unidentified	Physciaceae sp KWS 26		1.65854	0.206498	0.376401	0	1.14253e-05
Basidiomycota	Tremellomycetes	Tremellales	unidentified	unidentified	uncultured Tremellales		1.65854	0.206498	0.376401	0	1.14253e-05
Ascomycota	Saccharomycetes	Saccharomycetales	Metschnikowiaceae	Metschnikowia	Metschnikowia chrysoperlae		1.61972	0.211765	0.384379	0.0262468	0.00148529
Ascomycota	Incertae sedis	Incertae sedis	Incertae sedis	Knufia	Knufia sp		1.56285	0.219784	0.391404	1.42816e-05	3.42759e-05
Ascomycota	unidentified	unidentified	unidentified	unidentified	melanized limestone ascomycete CR_2004		1.55874	0.220379	0.391404	8.56898e-06	3.14196e-05
Ascomycota	Eurotiomycetes	Eurotiales	Trichocomaceae	Aspergillus	Aspergillus tubingensis		1.5533	0.221168	0.391404	3.14196e-05	1.42816e-05
Ascomycota	Incertae sedis	Incertae sedis	Incertae sedis	Knufia	Knufia sp FH_2012		1.5533	0.221168	0.391404	1.42816e-05	3.14196e-05
Ascomycota	Eurotiomycetes	Chaetothyriales	Herpotrichiellaceae	Exophiala	Exophiala xenobiotica		1.54893	0.221804	0.391404	2.85633e-06	2.85633e-05
Ascomycota	Sordariomycetes	Xylariales	Diatrypaceae	Diatrype	Diatrype sp FPT_5		1.54545	0.222312	0.391404	5.71265e-06	1.7138e-05
Ascomycota	Dothideomycetes	Pleosporales	Corynesporascaceae	Corynespora	Corynespora proliferata		1.54341	0.222612	0.391404	6.28392e-05	0.000151385
Basidiomycota	Tremellomycetes	unidentified	unidentified	unidentified	Tremellomycetes sp		1.54156	0.222883	0.391404	4.57012e-05	0.000114253
Ascomycota	Leotiomycetes	Rhytismatales	Rhytismataceae	Lophodermium	Lophodermium sp 0705HL2		1.51246	0.227207	0.39578	1.42816e-05	0
Basidiomycota	Agaricomycetes	Corticiales	Corticiaceae	unidentified	uncultured Sistotrema		1.51246	0.227207	0.39578	0	1.42816e-05
Basidiomycota	Microbotryomycetes	Sporidiobolales	Incertae sedis	Sporobolomyces	Sporobolomyces coprosmae		1.49818	0.229366	0.397936	1.99943e-05	5.14139e-05
Basidiomycota	Agaricomycetes	Agaricales	Agaricaceae	Bovista	Bovista paludosa		1.48322	0.231656	0.398437	5.14139e-05	8.85461e-05
Ascomycota	Dothideomycetes	Incertae sedis	Incertae sedis	Phaeosclera	Phaeosclera sp		1.48198	0.231847	0.398437	1.42816e-05	5.71265e-05
Ascomycota	Dothideomycetes	Pleosporales	Pleosporaceae	Curvularia	Curvularia alcornii		1.47826	0.232421	0.398437	3.42759e-05	6.85518e-05
Basidiomycota	Ustilaginomycetes	Ustilaginales	unidentified	unidentified	Ustilaginales sp		1.44312	0.237936	0.406278	2.57069e-05	5.42702e-05
Ascomycota	Eurotiomycetes	Eurotiales	Trichocomaceae	Penicillium	Penicillium bialowiezense		1.43158	0.239784	0.407821	1.42816e-05	2.85633e-06
unidentified	unidentified	unidentified	unidentified	unidentified	fungal sp FF_2011		1.42326	0.241127	0.408498	1.42816e-05	3.14196e-05
Ascomycota	Dothideomycetes	Pleosporales	Massarinaceae	unidentified	uncultured Saccharicola		1.40206	0.244591	0.411141	1.7138e-05	3.99886e-05
Ascomycota	Sordariomycetes	Xylariales	Diatrypaceae	Eutypella	Eutypella sp MS_2011_F20		1.40206	0.244591	0.411141	1.99943e-05	8.56898e-06
Ascomycota	Dothideomycetes	Pleosporales	Sporormiaceae	Preussia	Preussia flanaganii		1.34069	0.254981	0.425296	1.14253e-05	2.57069e-05
Ascomycota	Eurotiomycetes	Eurotiales	Trichocomaceae	Aspergillus	Aspergillus sydowii		1.34069	0.254981	0.425296	0	4.28449e-05
Ascomycota	Dothideomycetes	Pleosporales	unidentified	unidentified	Pleosporales sp GS3_3_5		1.30769	0.260801	0.430764	5.71265e-06	1.99943e-05
Basidiomycota	Tremellomycetes	Tremellales	Incertae sedis	Cryptococcus	Cryptococcus oeirensis		1.30769	0.260801	0.430764	1.42816e-05	2.85633e-05
Ascomycota	unidentified	unidentified	unidentified	unidentified	ascomycete sp IZ_962		1.30518	0.26125	0.430764	0.000105684	0.000162811
Ascomycota	Lecanoromycetes	Candelariales	Candelariaceae	Candelaria	Candelaria pacifica		1.274	0.266918	0.438436	2.85633e-06	2.57069e-05
Basidiomycota	Agaricomycetes	Agaricales	Psathyrellaceae	Coprinopsis	Coprinopsis phlyctidospora		1.26504	0.268576	0.439489	2.85633e-06	5.42702e-05
Ascomycota	Dothideomycetes	Botryosphaeriales	Incertae sedis	Homortomyces	Homortomyces combreti		1.22771	0.27563	0.449329	4.28449e-05	8.28335e-05
Ascomycota	Lecanoromycetes	Ostropales	Stictidaceae	Ostropa	Ostropa barbara		1.209	0.279255	0.453527	2.57069e-05	4.57012e-05
Ascomycota	Dothideomycetes	Capnodiales	Mycosphaerellaceae	Passalora	Passalora zambiae		1.20363	0.280307	0.453531	3.42759e-05	2.85633e-06
Ascomycota	Dothideomycetes	Pleosporales	Pleosporaceae	Bipolaris	Bipolaris melinidis		1.16992	0.287029	0.462674	4.85576e-05	7.42645e-05
Ascomycota	Dothideomycetes	Dothideales	Dothideaceae	Dothidea	Dothidea insculpta		1.1192	0.297549	0.468662	4.28449e-05	0.000131391
Ascomycota	Saccharomycetes	Saccharomycetales	Incertae sedis	Candida	Candida fennica		1.11805	0.297793	0.468662	5.42702e-05	0
Ascomycota	Pezizomycetes	Pezizales	Pyronemataceae	Pyronema	Pyronema sp GSL5_6_2		1.11475	0.298496	0.468662	1.14253e-05	2.28506e-05
Basidiomycota	Agaricomycetes	Agaricales	Agaricaceae	Coprinus	Coprinus comatus		1.11319	0.29883	0.468662	5.71265e-06	5.99829e-05
Ascomycota	Dothideomycetes	Capnodiales	Mycosphaerellaceae	Mycosphaerella	Mycosphaerella sp MUCC573		1.09677	0.302363	0.468662	2.85633e-06	8.56898e-06
Ascomycota	Dothideomycetes	Dothideales	Dothideaceae	Dothidea	Dothidea sp CanS_64		1.09677	0.302363	0.468662	1.7138e-05	5.71265e-06
Ascomycota	Dothideomycetes	Pleosporales	Incertae sedis	Phoma	Phoma paspali		1.09461	0.302833	0.468662	2.57069e-05	5.71265e-06
Basidiomycota	Agaricomycetes	Agaricales	Agaricaceae	Calvatia	Calvatia pachydermica		1.09434	0.302893	0.468662	0.0105227	0.00291345
Ascomycota	Dothideomycetes	Pleosporales	Sporormiaceae	Preussia	Preussia tetramera		1.06658	0.309009	0.468662	1.14253e-05	3.14196e-05
Ascomycota	Eurotiomycetes	Eurotiales	Trichocomaceae	Penicillium	Penicillium brevicompactum		1.06299	0.309812	0.468662	0.00159097	6.56955e-05
Ascomycota	Leotiomycetes	Erysiphales	Erysiphaceae	Erysiphe	Erysiphe betae		1.0625	0.309923	0.468662	3.42759e-05	1.7138e-05
Ascomycota	Saccharomycetes	Saccharomycetales	Saccharomycodaceae	Hanseniaspora	Hanseniaspora uvarum		1.05198	0.312295	0.468662	0.000996858	1.42816e-05
Basidiomycota	Exobasidiomycetes	Microstromatales	Quambalariaceae	Quambalaria	Quambalaria cyanescens		1.04608	0.313634	0.468662	5.42702e-05	0.00013996
Ascomycota	unidentified	unidentified	unidentified	unidentified	ascomycete sp IZ_1147		1.02967	0.317404	0.468662	2.28506e-05	4.28449e-05
Ascomycota	Sordariomycetes	Hypocreales	Incertae sedis	Acremonium	Acremonium alternatum		1.02256	0.319056	0.468662	8.56898e-06	1.99943e-05
Ascomycota	Dothideomycetes	Botryosphaeriales	Aplosporellaceae	Aplosporella	Aplosporella javeedii		1.00282	0.323703	0.468662	9.42588e-05	0.000254213
Ascomycota	Dothideomycetes	Capnodiales	Capnodiaceae	Capnodium	Capnodium sp FF_2011		1	0.324375	0.468662	0	2.85633e-06
Ascomycota	Dothideomycetes	Capnodiales	Teratosphaeriaceae	Devriesia	Devriesia hilliana		1	0.324375	0.468662	0	2.85633e-06
Ascomycota	Dothideomycetes	Pleosporales	Montagnulaceae	Paraconiothyrium	Paraconiothyrium sp NO237		1	0.324375	0.468662	0	2.85633e-06
Ascomycota	Dothideomycetes	Pleosporales	Pleosporaceae	Alternaria	Alternaria helianthiinficiens		1	0.324375	0.468662	0	2.28506e-05
Ascomycota	Incertae sedis	Incertae sedis	Incertae sedis	Vermispora	Vermispora spermatophaga		1	0.324375	0.468662	4.28449e-05	0
Ascomycota	Lecanoromycetes	Pertusariales	Pertusariaceae	Pertusaria	Pertusaria aff corallina BRY C56061		1	0.324375	0.468662	0	2.85633e-06
Ascomycota	Lecanoromycetes	Teloschistales	Physciaceae	Hyperphyscia	Hyperphyscia adglutinata		1	0.324375	0.468662	0	1.42816e-05
Ascomycota	Leotiomycetes	Helotiales	Incertae sedis	Trimmatostroma	Trimmatostroma salinum		1	0.324375	0.468662	0	8.56898e-06
Ascomycota	Saccharomycetes	Saccharomycetales	Incertae sedis	Debaryomyces	Debaryomyces nepalensis		1	0.324375	0.468662	1.42816e-05	0
Ascomycota	Taphrinomycetes	Taphrinales	Taphrinaceae	unidentified	Taphrinaceae sp		1	0.324375	0.468662	0	1.42816e-05
Basidiomycota	Agaricomycetes	Agaricales	Inocybaceae	Inocybe	Inocybe sp		1	0.324375	0.468662	8.56898e-06	0
Basidiomycota	Agaricostilbomycetes	Agaricostilbales	Agaricostilbaceae	Bensingtonia	Bensingtonia miscanthi		1	0.324375	0.468662	0	2.85633e-06
Basidiomycota	Agaricostilbomycetes	Agaricostilbales	Agaricostilbaceae	Bensingtonia	Bensingtonia phyllada		1	0.324375	0.468662	0	5.71265e-06
Basidiomycota	Cystobasidiomycetes	Erythrobasidiales	unidentified	unidentified	uncultured Erythrobasidiales		1	0.324375	0.468662	2.85633e-06	0
Basidiomycota	Tremellomycetes	Tremellales	Incertae sedis	Cryptococcus	Cryptococcus sp CBS 12710		1	0.324375	0.468662	0	2.85633e-06
Basidiomycota	Tremellomycetes	Tremellales	Incertae sedis	Cryptococcus	Cryptococcus dimennae		0.918919	0.344526	0.496118	2.57069e-05	4.28449e-05
Ascomycota	Dothideomycetes	Dothideales	Dothioraceae	Sydowia	Sydowia japonica		0.897361	0.350175	0.50102	1.99943e-05	3.71322e-05
Ascomycota	Sordariomycetes	Sordariales	Lasiosphaeriaceae	unidentified	Lasiosphaeriaceae sp		0.897078	0.35025	0.50102	2.28506e-05	5.42702e-05
Ascomycota	Dothideomycetes	Capnodiales	Incertae sedis	Capnobotryella	Capnobotryella sp		0.889535	0.352257	0.502228	4.57012e-05	2.85633e-05
Ascomycota	Sordariomycetes	Hypocreales	Hypocreaceae	unidentified	Hypocreaceae sp		0.859014	0.360547	0.512357	6.28392e-05	0.000114253
Basidiomycota	Pucciniomycetes	Pucciniales	Uropyxidaceae	Tranzschelia	Tranzschelia discolor		0.85	0.363049	0.514197	3.42759e-05	6.28392e-05
Ascomycota	Sordariomycetes	Hypocreales	Nectriaceae	Fusarium	Fusarium sp		0.842234	0.365223	0.514197	0.00820623	0.000945444
Ascomycota	Dothideomycetes	Capnodiales	Davidiellaceae	Cladosporium	Cladosporium exasperatum		0.841558	0.365413	0.514197	0.231934	0.213605
Ascomycota	Dothideomycetes	Pleosporales	Phaeosphaeriaceae	Phaeosphaeria	Phaeosphaeria sp		0.831783	0.368179	0.516407	4.85576e-05	7.99771e-05
Ascomycota	unidentified	unidentified	unidentified	unidentified	ascomycete sp MA 4905		0.819672	0.371647	0.517908	2.85633e-06	3.14196e-05
Basidiomycota	Agaricomycetes	Atheliales	Atheliaceae	unidentified	Atheliaceae sp		0.819672	0.371647	0.517908	3.14196e-05	2.85633e-06
Ascomycota	Sordariomycetes	Microascales	Microascaceae	Microascus	Microascus brevicaulis		0.809524	0.37459	0.519353	1.7138e-05	8.56898e-06
Ascomycota	Saccharomycetes	Saccharomycetales	Incertae sedis	Candida	Candida smithsonii		0.803279	0.376417	0.519353	1.42816e-05	3.42759e-05
Ascomycota	Dothideomycetes	Capnodiales	Mycosphaerellaceae	Phaeothecoidea	Phaeothecoidea melaleuca		0.801887	0.376826	0.519353	5.71265e-06	3.42759e-05
Ascomycota	Eurotiomycetes	Eurotiales	Trichocomaceae	Penicillium	Penicillium sp		0.799624	0.377493	0.519353	3.71322e-05	8.56898e-06
Ascomycota	Sordariomycetes	Sordariales	Chaetomiaceae	Humicola	Humicola grisea var. grisea		0.781238	0.38297	0.52376	7.71208e-05	4.57012e-05
Ascomycota	Dothideomycetes	Dothideales	Dothioraceae	Aureobasidium	Aureobasidium sp		0.780488	0.383196	0.52376	2.85633e-06	2.57069e-05
Ascomycota	Dothideomycetes	Capnodiales	unidentified	unidentified	Neodevriesiaceae sp CCFEE 5569		0.772727	0.385545	0.52376	5.71265e-06	1.14253e-05
Basidiomycota	Agaricomycetes	Agaricales	Psathyrellaceae	Coprinellus	Coprinellus micaceus		0.772727	0.385545	0.52376	1.14253e-05	5.71265e-06
Ascomycota	Dothideomycetes	Dothideales	Dothioraceae	Hormonema	Hormonema sp F_054,258		0.755328	0.390888	0.529354	0.000154242	0.000242788
Ascomycota	Dothideomycetes	Pleosporales	Pleosporaceae	Embellisia	Embellisia planifunda		0.730061	0.398844	0.538439	3.71322e-05	5.71265e-05
Ascomycota	Sordariomycetes	Sordariales	Chaetomiaceae	Chaetomium	Chaetomium sp		0.707461	0.406165	0.546275	8.85461e-05	5.14139e-05
Basidiomycota	Microbotryomycetes	Sporidiobolales	Incertae sedis	Sporobolomyces	Sporobolomyces sp TD49		0.701031	0.408284	0.546275	2.28506e-05	1.14253e-05
Ascomycota	Sordariomycetes	Incertae sedis	Incertae sedis	Cryptovalsa	Cryptovalsa rabenhorstii		0.700556	0.408442	0.546275	6.28392e-05	0.000111397
Ascomycota	Incertae sedis	Incertae sedis	Incertae sedis	Liberomyces	Liberomyces sp		0.693878	0.410662	0.547549	2.85633e-06	8.56898e-06
Ascomycota	Incertae sedis	Incertae sedis	Incertae sedis	Radulidium	Radulidium sp		0.68	0.415335	0.552076	1.7138e-05	8.56898e-06
Ascomycota	Leotiomycetes	Helotiales	Incertae sedis	Naevala	Naevala sp		0.641509	0.428727	0.568128	2.28506e-05	1.14253e-05
Ascomycota	Taphrinomycetes	Taphrinales	Taphrinaceae	Lalaria	Lalaria carpini		0.618182	0.43717	0.577545	1.7138e-05	2.85633e-05
Basidiomycota	Tremellomycetes	Tremellales	Incertae sedis	Cryptococcus	Cryptococcus magnus		0.598592	0.444462	0.584202	5.71265e-05	8.56898e-05
Ascomycota	Leotiomycetes	Helotiales	Dermateaceae	Pezicula	Pezicula sp 3 ICMP 18931		0.597397	0.444913	0.584202	1.99943e-05	4.57012e-05
Basidiomycota	Ustilaginomycetes	Urocystidales	Glomosporiaceae	Thecaphora	Thecaphora oxytropis		0.586207	0.449172	0.588007	5.99829e-05	9.71151e-05
Ascomycota	Saccharomycetes	Saccharomycetales	Incertae sedis	unidentified	Saccharomycetales sp		0.577893	0.452379	0.590416	2.28506e-05	8.28335e-05
Ascomycota	Sordariomycetes	Coniochaetales	unidentified	unidentified	Coniochaetales sp		0.571429	0.454898	0.591915	1.7138e-05	2.85633e-05
Ascomycota	Dothideomycetes	Pleosporales	Incertae sedis	Periconia	Periconia sp		0.562837	0.45828	0.594526	0.000231362	0.00027992
Ascomycota	Pezizomycetes	Pezizales	Sarcosomataceae	Strumella	Strumella sp olrim138		0.532174	0.47069	0.607473	1.99943e-05	3.71322e-05
Basidiomycota	Tremellomycetes	Tremellales	Incertae sedis	Cryptococcus	Cryptococcus aureus		0.53125	0.471073	0.607473	2.28506e-05	3.42759e-05
Ascomycota	Lecanoromycetes	Teloschistales	Teloschistaceae	Eilifdahlia	Eilifdahlia dahlii		0.523077	0.474479	0.610044	8.56898e-06	2.57069e-05
Ascomycota	Sordariomycetes	Incertae sedis	Plectosphaerellaceae	Verticillium	Verticillium dahliae		0.514382	0.478147	0.612936	1.42816e-05	3.99886e-05
Ascomycota	Lecanoromycetes	Ostropales	Stictidaceae	Glomerobolus	Glomerobolus gelineus		0.509348	0.480292	0.613865	0.000151385	0.000214225
Ascomycota	Sordariomycetes	Coniochaetales	Coniochaetaceae	unidentified	Coniochaetaceae sp		0.475185	0.495289	0.631165	1.14253e-05	3.14196e-05
Ascomycota	Eurotiomycetes	Chaetothyriales	Herpotrichiellaceae	Exophiala	Exophiala sp		0.470769	0.497286	0.631846	2.28506e-05	1.42816e-05
Ascomycota	Dothideomycetes	Pleosporales	Sporormiaceae	Sporormiella	Sporormiella irregularis		0.459459	0.502464	0.636552	8.56898e-06	1.7138e-05
Ascomycota	Dothideomycetes	Myriangiales	Incertae sedis	Endosporium	Endosporium sp		0.446649	0.508443	0.642243	1.7138e-05	3.71322e-05
Ascomycota	Lecanoromycetes	Ostropales	Stictidaceae	Schizoxylon	Schizoxylon albescens		0.437299	0.512886	0.645967	1.99943e-05	3.14196e-05
Ascomycota	Dothideomycetes	Pleosporales	Pleosporaceae	Pyrenophora	Pyrenophora lolii		0.410188	0.526167	0.659074	5.99829e-05	8.56898e-05
Ascomycota	Dothideomycetes	Myriangiales	unidentified	unidentified	Myriangiales sp		0.409836	0.526344	0.659074	3.71322e-05	5.14139e-05
Ascomycota	Sordariomycetes	Hypocreales	Incertae sedis	Stachybotrys	Stachybotrys chartarum		0.397403	0.532648	0.663965	1.14253e-05	1.99943e-05
unidentified	unidentified	unidentified	unidentified	unidentified	fungal sp ARIZ AZ1110		0.396086	0.533324	0.663965	3.71322e-05	5.14139e-05
Basidiomycota	Agaricomycetes	Russulales	Peniophoraceae	unidentified	Peniophoraceae sp		0.373626	0.5451	0.676361	8.56898e-06	1.42816e-05
Ascomycota	Dothideomycetes	Pleosporales	Incertae sedis	Periconia	Periconia sp CY191		0.371179	0.546412	0.676361	3.71322e-05	5.14139e-05
Basidiomycota	unidentified	unidentified	unidentified	unidentified	uncultured Basidiomycota		0.357281	0.553981	0.683771	7.71208e-05	0.000117109
Ascomycota	Dothideomycetes	Pleosporales	Pleosporaceae	Stemphylium	Stemphylium loti		0.347639	0.55935	0.687923	8.28335e-05	0.00010854
Ascomycota	Leotiomycetes	Helotiales	Incertae sedis	Glarea	Glarea lozoyensis		0.345546	0.56053	0.687923	0.000214225	0.000291345
Ascomycota	Sordariomycetes	unidentified	unidentified	unidentified	Sordariomycetes sp MX17		0.342569	0.562215	0.688036	2.57069e-05	3.71322e-05
Basidiomycota	Microbotryomycetes	Sporidiobolales	Incertae sedis	Sporobolomyces	Sporobolomyces elongatus		0.311927	0.58016	0.707992	8.56898e-06	1.42816e-05
Ascomycota	Eurotiomycetes	Eurotiales	Trichocomaceae	Aspergillus	Aspergillus sp YM3		0.293103	0.591769	0.720124	5.71265e-06	1.14253e-05
Ascomycota	Lecanoromycetes	Teloschistales	Physciaceae	Physcia	Physcia leptalea		0.288136	0.594913	0.721917	1.14253e-05	1.7138e-05
Basidiomycota	Ustilaginomycetes	Ustilaginales	Ustilaginaceae	Ustilago	Ustilago echinata		0.276986	0.6021	0.728592	3.71322e-05	4.85576e-05
Ascomycota	Dothideomycetes	Pleosporales	Pleosporaceae	Drechslera	Drechslera poae		0.254576	0.617126	0.744688	1.14253e-05	1.99943e-05
Ascomycota	Eurotiomycetes	Eurotiales	Trichocomaceae	Talaromyces	Talaromyces amestolkiae		0.237762	0.628957	0.75685	1.42816e-05	1.99943e-05
Ascomycota	Dothideomycetes	Capnodiales	Mycosphaerellaceae	Xenosonderhenia	Xenosonderhenia syzygii		0.228571	0.635645	0.76049	2.57069e-05	1.42816e-05
Ascomycota	Dothideomycetes	Pleosporales	Pleosporaceae	Curvularia	Curvularia spicifera		0.226543	0.637143	0.76049	5.71265e-05	7.71208e-05
Ascomycota	Dothideomycetes	Pleosporales	Sporormiaceae	unidentified	Sporormiaceae sp		0.226382	0.637263	0.76049	0.00325336	0.00374179
Basidiomycota	Microbotryomycetes	Sporidiobolales	Incertae sedis	Rhodotorula	Rhodotorula sp DT3		0.2176	0.64385	0.766235	4.85576e-05	5.99829e-05
Ascomycota	Dothideomycetes	Pleosporales	Pleosporaceae	unidentified	Pleosporaceae sp		0.206618	0.65232	0.774018	0.000996858	0.00114539
Ascomycota	Dothideomycetes	Incertae sedis	Micropeltidaceae	Stomiopeltis	Stomiopeltis sp RS52		0.202985	0.655182	0.774018	2.28506e-05	3.42759e-05
Ascomycota	Eurotiomycetes	Mycocaliciales	Mycocaliciaceae	Chaenothecopsis	Chaenothecopsis resinophila		0.2	0.657557	0.774018	1.99943e-05	3.99886e-05
Basidiomycota	Ustilaginomycetes	Ustilaginales	Incertae sedis	Farysizyma	Farysizyma setubalensis		0.2	0.657557	0.774018	2.85633e-06	5.71265e-06
Ascomycota	Dothideomycetes	Myriangiales	Elsinoaceae	unidentified	Elsinoaceae sp ZLY_2010b		0.197674	0.659422	0.774104	1.14253e-05	1.7138e-05
Ascomycota	Lecanoromycetes	Ostropales	Stictidaceae	unidentified	Stictidaceae sp		0.187271	0.667931	0.781968	3.14196e-05	3.99886e-05
Ascomycota	Dothideomycetes	Pleosporales	Pleosporaceae	Alternaria	Alternaria alternata		0.168317	0.684186	0.798833	8.56898e-06	1.14253e-05
Ascomycota	Dothideomycetes	Pleosporales	Sporormiaceae	Sporormiella	Sporormiella australis		0.15346	0.697695	0.81241	3.99886e-05	3.14196e-05
Ascomycota	Dothideomycetes	Capnodiales	Mycosphaerellaceae	Mycosphaerella	Mycosphaerella sp L357		0.150442	0.700531	0.81352	5.71265e-06	8.56898e-06
Basidiomycota	Agaricomycetes	Agaricales	Lycoperdaceae	unidentified	Lycoperdaceae sp		0.141079	0.709544	0.821778	1.99943e-05	2.57069e-05
Ascomycota	Dothideomycetes	Dothideales	Dothioraceae	Pringsheimia	Pringsheimia sp		0.138509	0.712077	0.822506	0.00123679	0.000942588
Ascomycota	Dothideomycetes	Incertae sedis	Incertae sedis	Asteromella	Asteromella sp		0.135458	0.71512	0.823818	1.99943e-05	1.42816e-05
Ascomycota	Lecanoromycetes	Lecanorales	Incertae sedis	Scoliciosporum	Scoliciosporum umbrinum		0.124088	0.726817	0.83372	1.14253e-05	8.56898e-06
Ascomycota	Dothideomycetes	Dothideales	Dothioraceae	Sydowia	Sydowia sp		0.12337	0.727575	0.83372	0.000205656	0.000159954
Ascomycota	Dothideomycetes	Hysteriales	Gloniaceae	Cenococcum	uncultured Cenococcum		0.113755	0.737983	0.843409	2.28506e-05	3.14196e-05
Basidiomycota	Microbotryomycetes	Sporidiobolales	Incertae sedis	Rhodotorula	Rhodotorula nothofagi		0.0997067	0.754112	0.858164	1.42816e-05	1.99943e-05
Ascomycota	Sordariomycetes	Trichosphaeriales	Incertae sedis	unidentified	Trichosphaeriales sp		0.0982659	0.755836	0.858164	2.85633e-05	3.42759e-05
Ascomycota	Sordariomycetes	Xylariales	Diatrypaceae	Diatrypella	Diatrypella sp		0.0974212	0.756853	0.858164	3.14196e-05	2.57069e-05
Ascomycota	Dothideomycetes	Pleosporales	Phaeosphaeriaceae	Phaeosphaeria	Phaeosphaeria padellana		0.0935917	0.761525	0.859765	5.99829e-05	4.57012e-05
Ascomycota	Sordariomycetes	Diaporthales	Valsaceae	Cytospora	Cytospora austromontana		0.0930091	0.762245	0.859765	5.71265e-05	6.56955e-05
Ascomycota	Dothideomycetes	Pleosporales	Phaeosphaeriaceae	Phaeosphaeria	Phaeosphaeria triglochinicola		0.0880829	0.768434	0.864488	3.42759e-05	4.28449e-05
Basidiomycota	Agaricomycetes	Russulales	Peniophoraceae	Dendrophora	Dendrophora sp		0.0813397	0.77722	0.872102	1.14253e-05	8.56898e-06
Ascomycota	Sordariomycetes	Diaporthales	Diaporthaceae	Diaporthe	Diaporthe viticola		0.0769231	0.783191	0.876524	1.99943e-05	1.7138e-05
Ascomycota	Leotiomycetes	Helotiales	Rutstroemiaceae	Lambertella	Lambertella corni_maris		0.0742358	0.786914	0.878416	5.14139e-05	4.28449e-05
Ascomycota	Eurotiomycetes	Eurotiales	Trichocomaceae	Penicillium	Penicillium sp HK80		0.0564784	0.813577	0.90351	3.99886e-05	4.57012e-05
Basidiomycota	Agaricomycetes	Agaricales	Strophariaceae	Hypholoma	Hypholoma australe		0.0564784	0.813577	0.90351	1.42816e-05	1.14253e-05
Basidiomycota	Agaricomycetes	Agaricales	Psathyrellaceae	Coprinopsis	Coprinopsis radiata		0.0516717	0.821541	0.907679	1.7138e-05	1.99943e-05
Ascomycota	Eurotiomycetes	Eurotiales	Trichocomaceae	Penicillium	Penicillium oxalicum		0.0504451	0.823635	0.907679	1.42816e-05	1.14253e-05
Basidiomycota	Agaricomycetes	Agaricales	Psathyrellaceae	Parasola	Parasola leiocephala		0.0504451	0.823635	0.907679	1.14253e-05	1.42816e-05
Ascomycota	Sordariomycetes	Sordariales	Lasiosphaeriaceae	Cercophora	Cercophora sp		0.0481586	0.827611	0.90974	1.14253e-05	8.56898e-06
Ascomycota	Sordariomycetes	Incertae sedis	Incertae sedis	Cryptovalsa	Cryptovalsa ampelina		0.0424469	0.837999	0.918821	0.000214225	0.000197087
Ascomycota	Dothideomycetes	Capnodiales	Davidiellaceae	Cladosporium	Cladosporium fusiforme		0.0354085	0.851861	0.931655	0.000191374	0.000182805
Zygomycota	Incertae sedis	Mortierellales	Mortierellaceae	unidentified	Mortierellaceae sp		0.0307414	0.861859	0.940209	2.28506e-05	1.99943e-05
Ascomycota	Dothideomycetes	Capnodiales	Mycosphaerellaceae	unidentified	Mycosphaerellaceae sp		0.0252039	0.874799	0.951923	6.56955e-05	7.14082e-05
Ascomycota	Dothideomycetes	Dothideales	Dothioraceae	Aureobasidium	Aureobasidium pullulans		0.0236322	0.878733	0.953801	0.0658955	0.0687632
Ascomycota	Lecanoromycetes	Lecanorales	Ramalinaceae	Ramalina	Ramalina pollinaria		0.0210136	0.885598	0.958064	2.28506e-05	2.57069e-05
Ascomycota	Dothideomycetes	Pleosporales	Sporormiaceae	unidentified	Preussia sp BLE35		0.0204628	0.887097	0.958064	0.000134247	0.000142816
Ascomycota	Dothideomycetes	Pleosporales	Pleosporaceae	Alternaria	Alternaria leptinellae		0.0148737	0.903651	0.973509	0.000245644	0.00022565
Basidiomycota	Tremellomycetes	Tremellales	Incertae sedis	unidentified	Tremellales sp		0.0103187	0.919686	0.987128	6.56955e-05	5.99829e-05
Ascomycota	Dothideomycetes	Capnodiales	Incertae sedis	Meristemomyces	Meristemomyces frigidus		0.0100177	0.920862	0.987128	4.28449e-05	4.57012e-05
Ascomycota	Dothideomycetes	Pleosporales	Pleosporaceae	Bipolaris	Bipolaris brizae		0.00787219	0.929821	0.99265	9.99714e-05	0.000105684
Ascomycota	Dothideomycetes	Pleosporales	Pleosporaceae	Alternaria	Alternaria solani		0.00769579	0.930609	0.99265	3.99886e-05	3.71322e-05
Ascomycota	Leotiomycetes	Helotiales	Sclerotiniaceae	Botryotinia	Botryotinia fuckeliana		0.00473142	0.945563	1	0.00137675	0.0013539
Ascomycota	Dothideomycetes	Pleosporales	Pleosporaceae	Bipolaris	Bipolaris sp HSAUP074449		0.00466905	0.945923	1	4.28449e-05	4.57012e-05
Ascomycota	Sordariomycetes	Xylariales	Amphisphaeriaceae	unidentified	Amphisphaeriaceae sp		0.000754985	0.97824	1	0.000154242	0.000151385
Ascomycota	Dothideomycetes	Botryosphaeriales	unidentified	unidentified	uncultured Botryosphaeriales		1.0222e-31	1	1	8.56898e-06	8.56898e-06
Ascomycota	Dothideomycetes	Pleosporales	unidentified	unidentified	Pleosporales sp MUT 4397		0	1	1	2.85633e-06	2.85633e-06
Ascomycota	Eurotiomycetes	Eurotiales	Trichocomaceae	Aspergillus	Aspergillus amstelodami		2.32653e-30	1	1	3.14196e-05	3.14196e-05
Ascomycota	Lecanoromycetes	Agyriales	Agyriaceae	Trapeliopsis	Trapeliopsis californica		0	1	1	2.85633e-06	2.85633e-06
Ascomycota	Leotiomycetes	Helotiales	Dermateaceae	unidentified	Dermateaceae sp		0	1	1	2.85633e-06	2.85633e-06
Ascomycota	Sordariomycetes	Hypocreales	Nectriaceae	Fusarium	Fusarium tricinctum		0	1	1	2.28506e-05	2.28506e-05
Basidiomycota	Exobasidiomycetes	Exobasidiales	Exobasidiaceae	Exobasidium	Exobasidium yoshinagae		0	1	1	8.56898e-06	8.56898e-06
Basidiomycota	Tremellomycetes	Tremellales	Incertae sedis	Kockovaella	Kockovaella machilophila		0	1	1	2.85633e-06	2.85633e-06
Ascomycota	Dothideomycetes	Capnodiales	Davidiellaceae	Cladosporium	Cladosporium pseudiridis		nan	nan	1	0	0
Ascomycota	Dothideomycetes	Capnodiales	Mycosphaerellaceae	Pseudocercospora	Pseudocercospora sphaerulinae		nan	nan	1	0	0
Ascomycota	Dothideomycetes	Capnodiales	Mycosphaerellaceae	Septoria	cf Septoria sp CBS 134910		nan	nan	1	0	0
Ascomycota	Dothideomycetes	Incertae sedis	Incertae sedis	Bactrodesmium	Bactrodesmium gabretae		nan	nan	1	0	0
Ascomycota	Dothideomycetes	Incertae sedis	Micropeltidaceae	Stomiopeltis	Stomiopeltis sp T36A1b		nan	nan	1	0	0
Ascomycota	Eurotiomycetes	Chaetothyriales	Herpotrichiellaceae	Capronia	Capronia sp		nan	nan	1	0	0
Ascomycota	Eurotiomycetes	Pyrenulales	Massariaceae	Massaria	Massaria pyri		nan	nan	1	0	0
Ascomycota	Orbiliomycetes	unidentified	unidentified	unidentified	Orbiliomycetes sp		nan	nan	1	0	0
Ascomycota	Sordariomycetes	Hypocreales	Incertae sedis	Acremonium	Acremonium sp		nan	nan	1	0	0
Basidiomycota	Agaricomycetes	Auriculariales	Incertae sedis	Elmerina	Elmerina holophaea		nan	nan	1	0	0
Basidiomycota	Exobasidiomycetes	Exobasidiales	Exobasidiaceae	Exobasidium	Exobasidium formosanum		nan	nan	1	0	0
Basidiomycota	Microbotryomycetes	Sporidiobolales	Incertae sedis	Rhodotorula	Rhodotorula acheniorum		nan	nan	1	0	0
Basidiomycota	Pucciniomycetes	Pachnocybales	Pachnocybaceae	Pachnocybe	Pachnocybe ferruginea		nan	nan	1	0	0
Basidiomycota	Pucciniomycetes	Septobasidiales	Septobasidiaceae	Septobasidium	Septobasidium carestianum		nan	nan	1	0	0
Basidiomycota	Tremellomycetes	Tremellales	Incertae sedis	Trimorphomyces	Trimorphomyces papilionaceus		nan	nan	1	0	0
unidentified	unidentified	unidentified	unidentified	unidentified	fungal sp FG7		nan	nan	1	0	0
