# Supplementary material for: Effects of agricultural management on phyllosphere fungal diversity in vineyards and the association with adjacent native forests
Source: PeerJ. 2018 Oct 29;6:e5715. doi: 10.7717/peerj.5715 (PMC6211267; doi:10.7717/peerj.5715)
Supplement: Table S6 — This table indicates the OTU identity, the normalized mean between groups, the log2 fold change and its standard error, the Wald statistics and their P-values, the P-value corrected for multiple comparisons (False Discovery Rare; FDR), and the taxonomic assignment from phylum to species. Green rows indicate OTUs that were significantly more abundant in the native forests and purple rows indicate OTUs that were significantly more abundant in vineyards. [file peerj-06-5715-s007.xlsx]

## Sheet: ANOVA-Ecosystem-Species
Phylum	Class	Order	Family	Genus	Species	F Statistic	P-value	FDR P-value	mean relative abundance in vineyard	mean relative abundance in forest
Ascomycota	Dothideomycetes	Dothideales	Dothideaceae	Endoconidioma	Endoconidioma populi	78.72	5.47029e-12	2.36317e-09	0.0189217	0.0846844
Ascomycota	Dothideomycetes	Capnodiales	Davidiellaceae	Davidiella	Davidiella tassiana	72.7109	1.88799e-11	4.07806e-09	0.423289	0.176564
unidentified	unidentified	unidentified	unidentified	unidentified	fungal sp ARIZ AZ1110	67.6086	5.6756e-11	8.17287e-09	4.42731e-05	0.000891174
Ascomycota	Dothideomycetes	Pleosporales	Pleosporaceae	Alternaria	Alternaria eichhorniae	63.6993	1.3633e-10	1.47236e-08	0.0228049	0.00750643
Ascomycota	Dothideomycetes	Pleosporales	Pleosporaceae	Pleospora	Pleospora herbarum	47.7649	6.85619e-09	5.46873e-07	0.0177849	0.00517281
Ascomycota	unidentified	unidentified	unidentified	unidentified	Ascomycota sp	47.3803	7.59545e-09	5.46873e-07	0.00443159	0.0299229
Ascomycota	Dothideomycetes	Capnodiales	Teratosphaeriaceae	Devriesia	Devriesia fraseriae	44.62	1.60338e-08	9.89517e-07	0.000812625	0.00964867
Ascomycota	Dothideomycetes	Pleosporales	Pleosporaceae	Lewia	Lewia infectoria	39.9652	5.95356e-08	3.21492e-06	0.0164539	0.00601828
Ascomycota	Dothideomycetes	Pleosporales	Pleosporaceae	Chalastospora	Chalastospora ellipsoidea	36.0903	1.87347e-07	8.99266e-06	0.00247501	0.000865467
Basidiomycota	Microbotryomycetes	Sporidiobolales	Incertae sedis	Rhodotorula	Rhodotorula armeniaca	33.7798	3.80771e-07	1.54799e-05	0.000105684	0.001014
Ascomycota	Lecanoromycetes	Baeomycetales	Baeomycetaceae	Ainoa	Ainoa geochroa	33.6688	3.94164e-07	1.54799e-05	4.42731e-05	0.000479863
Ascomycota	Dothideomycetes	Capnodiales	Incertae sedis	Rachicladosporium	Rachicladosporium americanum	32.3551	5.95692e-07	2.05849e-05	9.42588e-05	0.000688375
Basidiomycota	Microbotryomycetes	Sporidiobolales	Incertae sedis	Sporobolomyces	Sporobolomyces gracilis	32.2317	6.19454e-07	2.05849e-05	0.000307055	0.00237646
Ascomycota	Eurotiomycetes	Chaetothyriales	unidentified	unidentified	Chaetothyriales sp	31.4263	8.00975e-07	2.3384e-05	0.00026421	0.007495
Ascomycota	Dothideomycetes	Capnodiales	unidentified	unidentified	Capnodiales sp	31.3839	8.11946e-07	2.3384e-05	0.00171522	0.0170323
Basidiomycota	Cystobasidiomycetes	Erythrobasidiales	Incertae sedis	Erythrobasidium	Erythrobasidium hasegawianum	30.9659	9.28815e-07	2.43102e-05	1.99943e-05	0.000497001
Basidiomycota	Exobasidiomycetes	Exobasidiales	Exobasidiaceae	Exobasidium	Exobasidium yoshinagae	30.7442	9.97787e-07	2.43102e-05	8.56898e-06	0.000134247
Basidiomycota	Ustilaginomycetes	Ustilaginales	Incertae sedis	Farysizyma	Farysizyma setubalensis	30.6977	1.01292e-06	2.43102e-05	4.28449e-06	0.000162811
Basidiomycota	Tremellomycetes	Tremellales	unidentified	unidentified	Tremellales sp	30.1128	1.225e-06	2.78527e-05	1.14253e-05	0.000142816
Basidiomycota	Cystobasidiomycetes	Erythrobasidiales	unidentified	unidentified	uncultured Erythrobasidiales	29.864	1.32873e-06	2.87007e-05	1.42816e-06	0.000105684
Basidiomycota	Agaricostilbomycetes	Agaricostilbales	Agaricostilbaceae	Bensingtonia	Bensingtonia phyllada	28.9371	1.803e-06	3.70903e-05	2.85633e-06	0.000145673
Ascomycota	Dothideomycetes	Pleosporales	Phaeosphaeriaceae	Sclerostagonospora	Sclerostagonospora sp CBS 118224	27.9921	2.47087e-06	4.8519e-05	2.71351e-05	0.000168523
Basidiomycota	Pucciniomycetes	Pachnocybales	Pachnocybaceae	Pachnocybe	Pachnocybe ferruginea	27.7333	2.69543e-06	5.06272e-05	0	5.71265e-05
Ascomycota	Dothideomycetes	Pleosporales	Pleosporaceae	Ulocladium	Ulocladium chartarum	26.7678	3.73922e-06	6.55528e-05	0.000688375	0.000228506
Ascomycota	Dothideomycetes	Capnodiales	Teratosphaeriaceae	Teratosphaeria	Teratosphaeria knoxdavesii	26.6633	3.87509e-06	6.55528e-05	0.000199943	0.00177092
Ascomycota	unidentified	unidentified	unidentified	unidentified	uncultured Pezizomycotina	26.6107	3.94531e-06	6.55528e-05	6.85518e-05	0.00221651
Ascomycota	Dothideomycetes	Myriangiales	unidentified	unidentified	Myriangiales sp	26.286	4.4098e-06	7.05568e-05	4.42731e-05	0.000302771
Ascomycota	Dothideomycetes	Pleosporales	Corynesporascaceae	Corynespora	Corynespora proliferata	25.7724	5.26425e-06	8.12198e-05	0.000107112	0.000919737
Basidiomycota	Agaricostilbomycetes	unidentified	unidentified	unidentified	Agaricostilbomycetes sp	24.9856	6.92204e-06	0.000102169	4.57012e-05	0.00061411
Ascomycota	Dothideomycetes	Botryosphaeriales	Incertae sedis	Camarosporium	Camarosporium aloes	24.9151	7.09507e-06	0.000102169	9.85433e-05	0.00107969
Ascomycota	Dothideomycetes	Pleosporales	Incertae sedis	Didymella	Didymella sp	24.5595	8.03867e-06	0.000112023	0.0453285	0.0161582
Ascomycota	Eurotiomycetes	Chaetothyriales	Incertae sedis	Coniosporium	Coniosporium sp h6	24.0756	9.53747e-06	0.000128756	0.000692659	0.00287061
Ascomycota	Leotiomycetes	Helotiales	Incertae sedis	Chlorencoelia	Chlorencoelia torta	23.5937	1.13215e-05	0.00014616	9.99714e-06	0.000114253
Basidiomycota	Tremellomycetes	Tremellales	Incertae sedis	Dioszegia	Dioszegia zsoltii var. yunnanensis	23.5491	1.15033e-05	0.00014616	1.42816e-05	0.000208512
Ascomycota	Sordariomycetes	unidentified	unidentified	unidentified	Sordariomycetes sp MX17	23.1594	1.32274e-05	0.000163263	3.14196e-05	0.000145673
Ascomycota	Dothideomycetes	Pleosporales	Phaeosphaeriaceae	Phaeosphaeria	Phaeosphaeria triglochinicola	23.0606	1.37057e-05	0.000164468	3.85604e-05	0.000197087
Ascomycota	Lecanoromycetes	Ostropales	Stictidaceae	Schizoxylon	Schizoxylon albescens	22.6473	1.59107e-05	0.000185768	2.57069e-05	0.000157098
Ascomycota	Dothideomycetes	Capnodiales	Mycosphaerellaceae	Mycosphaerella	Mycosphaerella pseudocryptica	22.1931	1.87654e-05	0.000213333	0.00087832	0.00263925
unidentified	unidentified	unidentified	unidentified	unidentified	fungal sp TRN499	21.8388	2.13607e-05	0.000236611	3.57041e-05	0.000177092
unidentified	unidentified	unidentified	unidentified	unidentified	uncultured fungus	20.7444	3.20118e-05	0.000345727	0.00154956	0.00327621
Ascomycota	Dothideomycetes	Pleosporales	Phaeosphaeriaceae	unidentified	Phaeosphaeriaceae sp	20.4869	3.5244e-05	0.000371352	0.000372751	0.00282205
Ascomycota	Dothideomycetes	Capnodiales	Davidiellaceae	Cladosporium	Cladosporium fusiforme	19.3015	5.51558e-05	0.000567317	0.000187089	0.000357041
Ascomycota	Dothideomycetes	Capnodiales	unidentified	unidentified	Neodevriesiaceae sp CCFEE 5569	19.1399	5.86673e-05	0.000589402	8.56898e-06	0.000128535
Basidiomycota	Exobasidiomycetes	Microstromatales	Quambalariaceae	Quambalaria	Quambalaria cyanescens	18.8062	6.66762e-05	0.000648284	9.71151e-05	0.00260211
Ascomycota	Eurotiomycetes	Pyrenulales	Massariaceae	Massaria	Massaria pyri	18.7731	6.75296e-05	0.000648284	0	0.000165667
Ascomycota	Eurotiomycetes	Chaetothyriales	Herpotrichiellaceae	Phaeomoniella	Phaeomoniella sp	18.7036	6.93619e-05	0.000651398	8.7118e-05	0.000434162
Ascomycota	Dothideomycetes	Capnodiales	Teratosphaeriaceae	unidentified	uncultured Teratosphaeriaceae	18.5834	7.26519e-05	0.000667779	0.000599829	0.0227878
Ascomycota	Dothideomycetes	Capnodiales	Mycosphaerellaceae	unidentified	uncultured Mycosphaerellaceae	18.2005	8.42585e-05	0.000758326	0.000188518	0.00115967
Ascomycota	Dothideomycetes	Capnodiales	Mycosphaerellaceae	Ramularia	Ramularia stellenboschensis	18.0413	8.96404e-05	0.000790299	2.57069e-05	0.00277349
Ascomycota	Dothideomycetes	Dothideales	unidentified	unidentified	Dothideales sp	17.3104	0.000119362	0.00101392	0.000804056	0.00277349
Ascomycota	Dothideomycetes	Dothideales	Dothioraceae	Hormonema	Hormonema sp	17.3033	0.000119699	0.00101392	0.00187661	0.000319909
Ascomycota	Incertae sedis	Incertae sedis	Incertae sedis	Knufia	Knufia sp	17.1905	0.000125148	0.00103969	2.42788e-05	0.000325621
Ascomycota	unidentified	unidentified	unidentified	unidentified	uncultured Ascomycota	16.6896	0.000152658	0.0012443	0.000604113	0.0051928
Basidiomycota	Exobasidiomycetes	Tilletiales	Tilletiaceae	Tilletia	Tilletia controversa	16.2786	0.000179927	0.00143941	0.000272779	3.71322e-05
Ascomycota	Eurotiomycetes	Chaetothyriales	Chaetothyriaceae	unidentified	Chaetothyriaceae sp	16.103	0.000193082	0.00151658	1.85661e-05	0.00107112
Basidiomycota	unidentified	unidentified	unidentified	unidentified	uncultured Basidiomycota	16.0277	0.000199027	0.00153535	9.71151e-05	0.000654099
Ascomycota	Dothideomycetes	Pleosporales	Montagnulaceae	Paraconiothyrium	Paraconiothyrium africanum	15.6748	0.000229554	0.00173978	0.00195516	0.0123593
Ascomycota	Dothideomycetes	Capnodiales	Incertae sedis	Arthrocatena	Arthrocatena tenebrio	15.4155	0.000255075	0.00189987	0.000298486	0.000936875
Basidiomycota	Exobasidiomycetes	Exobasidiales	Exobasidiaceae	Exobasidium	Exobasidium formosanum	15.1784	0.000281012	0.00205758	0	7.71208e-05
Ascomycota	Dothideomycetes	Incertae sedis	Incertae sedis	Phaeosclera	Phaeosclera sp	15.0539	0.000295712	0.00212913	3.57041e-05	0.000397029
Ascomycota	Dothideomycetes	Botryosphaeriales	Botryosphaeriaceae	Dothiorella	Dothiorella vidmadera	14.9482	0.000308827	0.0021871	0.000802628	0.00415024
Ascomycota	Dothideomycetes	unidentified	unidentified	unidentified	Dothideomycetes sp	14.7535	0.000334611	0.00233149	0.0038946	0.0114967
Glomeromycota	Glomeromycetes	Glomerales	Glomeraceae	unidentified	Glomeraceae sp	14.6832	0.000344456	0.00236199	0.000481291	0.00518709
Ascomycota	Dothideomycetes	Capnodiales	Incertae sedis	Rachicladosporium	Rachicladosporium sp DoF1	14.6371	0.000351077	0.00236977	0.000815481	0.00424736
Basidiomycota	Tremellomycetes	unidentified	unidentified	unidentified	uncultured Cryptococcus	14.4681	0.000376517	0.00250239	7.14082e-06	9.71151e-05
Ascomycota	Dothideomycetes	Pleosporales	Cucurbitariaceae	Curreya	Curreya sp	14.2729	0.000408324	0.00267266	6.85518e-05	0.000345616
Basidiomycota	Agaricostilbomycetes	Agaricostilbales	Agaricostilbaceae	Bensingtonia	Bensingtonia miscanthi	14.1284	0.000433675	0.00279623	1.42816e-06	4.57012e-05
Ascomycota	Sordariomycetes	Diaporthales	Diaporthaceae	Diaporthe	Diaporthe viticola	13.9386	0.000469477	0.00298256	1.85661e-05	8.56898e-05
Ascomycota	Dothideomycetes	Capnodiales	Teratosphaeriaceae	Catenulostroma	Catenulostroma hermanusense	13.8094	0.000495618	0.003103	4.42731e-05	0.000234219
Basidiomycota	Pucciniomycetes	Septobasidiales	Septobasidiaceae	Septobasidium	Septobasidium carestianum	13.4992	0.000564754	0.00348534	0	7.42645e-05
Ascomycota	unidentified	unidentified	unidentified	unidentified	ascomycete sp IZ_962	13.1463	0.000655852	0.00396033	0.000134247	0.000445587
Ascomycota	Incertae sedis	Incertae sedis	Incertae sedis	Liberomyces	Liberomyces sp	13.1313	0.000660056	0.00396033	5.71265e-06	6.28392e-05
Ascomycota	Eurotiomycetes	Chaetothyriales	Herpotrichiellaceae	Rhinocladiella	Rhinocladiella sp	12.9078	0.000726039	0.00429656	4.28449e-06	5.42702e-05
Ascomycota	Sordariomycetes	Xylariales	Amphisphaeriaceae	Pestalotiopsis	Pestalotiopsis sp E_000535668	12.6921	0.000796269	0.00464849	9.99714e-06	0.000131391
Ascomycota	Dothideomycetes	Dothideales	Dothideaceae	Dothidea	Dothidea sp CanS_64	12.5113	0.000860642	0.0049573	1.14253e-05	7.99771e-05
Ascomycota	Lecanoromycetes	Candelariales	Candelariaceae	Candelaria	Candelaria pacifica	12.4283	0.000891978	0.00497745	1.42816e-05	0.000228506
Basidiomycota	Tremellomycetes	Tremellales	Incertae sedis	Cryptococcus	Cryptococcus sp	12.4271	0.000892447	0.00497745	0.000247072	4.85576e-05
Ascomycota	Dothideomycetes	Pleosporales	unidentified	unidentified	fungal endophyte WMS23	12.4109	0.000898706	0.00497745	0.0003499	0.00690374
Ascomycota	Dothideomycetes	Capnodiales	Teratosphaeriaceae	Devriesia	Devriesia hilliana	12.2934	0.0009455	0.00517033	1.42816e-06	8.28335e-05
Basidiomycota	Tremellomycetes	Tremellales	unidentified	unidentified	uncultured Tremellales	12.0473	0.00105198	0.00567657	5.71265e-06	4.57012e-05
Ascomycota	Lecanoromycetes	unidentified	unidentified	unidentified	Lecanoromycetes sp	12.0204	0.00106436	0.00567657	7.56927e-05	0.000337047
Ascomycota	Eurotiomycetes	Chaetothyriales	Herpotrichiellaceae	Exophiala	Exophiala sp	11.9619	0.00109178	0.00573861	1.85661e-05	0.000954013
Basidiomycota	Agaricomycetes	Agaricales	unidentified	unidentified	Agaricales sp	11.9394	0.00110256	0.00573861	0.000642674	0.00578692
Ascomycota	Dothideomycetes	Capnodiales	Mycosphaerellaceae	Mycosphaerella	Mycosphaerella sp CPC 12200	11.9102	0.00111666	0.00574284	4.99857e-05	0.000145673
Ascomycota	Dothideomycetes	Capnodiales	Mycosphaerellaceae	unidentified	Mycosphaerellaceae sp	11.5845	0.00128765	0.0065443	6.85518e-05	0.000999714
Ascomycota	Leotiomycetes	Helotiales	Incertae sedis	Phacidiella	Phacidiella eucalypti	11.5048	0.00133351	0.00669857	3.99886e-05	0.00017138
unidentified	unidentified	unidentified	unidentified	unidentified	fungal sp P1S14	11.4548	0.00136316	0.00676882	0.000319909	0.00267638
Ascomycota	Dothideomycetes	Dothideales	Dothioraceae	Aureobasidium	Aureobasidium pullulans	11.4227	0.00138256	0.00678709	0.0673293	0.143165
Ascomycota	Sordariomycetes	Sordariales	Sordariaceae	Neurospora	Neurospora crassa	11.3244	0.00144378	0.007008	1.14253e-05	9.14025e-05
Ascomycota	Dothideomycetes	Pleosporales	Montagnulaceae	Paraphaeosphaeria	Paraphaeosphaeria michotii	10.9966	0.00166938	0.00801301	7.14082e-05	0.000282776
Chytridiomycota	unidentified	unidentified	unidentified	unidentified	uncultured Chytridiomycota	10.9426	0.00170996	0.00811761	2.14225e-05	0.000162811
Ascomycota	Dothideomycetes	Pleosporales	Incertae sedis	Phoma	Phoma sp	10.9138	0.00173206	0.00813316	0.000324193	0.000799771
Basidiomycota	Tremellomycetes	Tremellales	unidentified	unidentified	Tremellales sp PNB099A	10.8293	0.00179847	0.0083542	1.14253e-05	8.56898e-05
Ascomycota	Dothideomycetes	Capnodiales	Teratosphaeriaceae	unidentified	Teratosphaeriaceae sp	10.7231	0.00188587	0.00866699	0.000269923	0.00212511
Ascomycota	Dothideomycetes	Capnodiales	Mycosphaerellaceae	Passalora	Passalora californica	10.6924	0.00191196	0.00869438	2.85633e-06	0.000137104
Basidiomycota	Agaricomycetes	Corticiales	Corticiaceae	unidentified	uncultured Sistotrema	10.6401	0.00195718	0.0088073	7.14082e-06	0.000159954
Ascomycota	Incertae sedis	Incertae sedis	Incertae sedis	Xenobotrytis	Xenobotrytis acaducospora	10.5877	0.00200372	0.00892379	2.85633e-06	5.71265e-05
Basidiomycota	unidentified	unidentified	unidentified	unidentified	Basidiomycota sp	10.4826	0.00210057	0.00925964	0.00944016	0.00359897
Basidiomycota	Tremellomycetes	Tremellales	Incertae sedis	Trimorphomyces	Trimorphomyces papilionaceus	10.4375	0.00214359	0.00935386	0	6.56955e-05
Ascomycota	Dothideomycetes	Myriangiales	Elsinoaceae	unidentified	Elsinoaceae sp KNUC262	10.2037	0.00238205	0.0102904	1.7138e-05	0.000151385
Ascomycota	Dothideomycetes	Pleosporales	unidentified	unidentified	Pleosporales sp	10.1048	0.00249111	0.010655	0.0140117	0.0070637
Ascomycota	Incertae sedis	Incertae sedis	Incertae sedis	Knufia	Knufia sp FH_2012	9.85263	0.00279377	0.0118324	2.28506e-05	0.000125678
Ascomycota	Dothideomycetes	Capnodiales	Davidiellaceae	Cladosporium	Cladosporium pseudiridis	9.59878	0.00313769	0.01316	0	3.14196e-05
Ascomycota	Eurotiomycetes	Chaetothyriales	Herpotrichiellaceae	Exophiala	Exophiala eucalyptorum	9.50439	0.00327668	0.0136108	0.000359897	0.00783205
Ascomycota	Incertae sedis	Incertae sedis	Incertae sedis	Radulidium	Radulidium sp	9.43121	0.0033889	0.0139429	1.28535e-05	0.000105684
Ascomycota	Dothideomycetes	Capnodiales	Capnodiaceae	Capnodium	Capnodium coffeae	9.23433	0.00371133	0.0151254	0.000441302	0.0129877
Ascomycota	Lecanoromycetes	Ostropales	Stictidaceae	unidentified	Stictidaceae sp	9.1829	0.00380076	0.0153451	3.57041e-05	9.42588e-05
Ascomycota	Dothideomycetes	Capnodiales	Incertae sedis	Toxicocladosporium	Toxicocladosporium leucadendri	8.61105	0.004963	0.019852	0.00107969	0.00985147
Ascomycota	Eurotiomycetes	Chaetothyriales	Herpotrichiellaceae	unidentified	uncultured Herpotrichiellaceae	8.41868	0.00543375	0.0215356	0.000511282	0.00384462
Basidiomycota	Agaricomycetes	Agaricales	Psathyrellaceae	Coprinellus	Coprinellus eurysporus	8.2093	0.00600009	0.023564	8.7118e-05	1.14253e-05
Ascomycota	Sordariomycetes	Diaporthales	Diaporthaceae	Phomopsis	Phomopsis sp NY7453a	8.17813	0.00608957	0.0237	2.85633e-06	0.000531277
Ascomycota	Sordariomycetes	Hypocreales	unidentified	unidentified	Hypocreales sp	8.09262	0.00634239	0.0243801	4.28449e-06	2.85633e-05
Ascomycota	Sordariomycetes	Xylariales	Diatrypaceae	unidentified	Diatrypaceae sp	8.08113	0.0063772	0.0243801	0.000148529	0.000634105
Ascomycota	Dothideomycetes	Pleosporales	Phaeosphaeriaceae	Sclerostagonospora	Sclerostagonospora sp	7.99949	0.00663042	0.0251258	0.000331334	0.000988289
Ascomycota	Sordariomycetes	unidentified	unidentified	unidentified	Sordariomycetes sp	7.96112	0.00675306	0.025368	0.000464153	0.000211368
Ascomycota	Dothideomycetes	Capnodiales	Mycosphaerellaceae	Xenosonderhenia	Xenosonderhenia syzygii	7.88773	0.00699437	0.026048	1.99943e-05	0.000339903
Ascomycota	Dothideomycetes	Capnodiales	Mycosphaerellaceae	Septoria	Septoria cretae	7.58017	0.00810929	0.0296915	1.14253e-05	5.42702e-05
Ascomycota	Leotiomycetes	Helotiales	Sclerotiniaceae	Botryotinia	Botryotinia fuckeliana	7.57995	0.00811018	0.0296915	0.00136532	0.000691231
Ascomycota	Taphrinomycetes	Taphrinales	Taphrinaceae	Lalaria	Lalaria carpini	7.53492	0.00828859	0.0300897	2.28506e-05	0.000214225
Ascomycota	Lecanoromycetes	Ostropales	unidentified	unidentified	Ostropales sp s056	7.35135	0.00906005	0.0326162	2.14225e-05	0.000305627
Basidiomycota	Ustilaginomycetes	Ustilaginales	Ustilaginaceae	Ustilago	Ustilago maydis	7.22072	0.00965508	0.0342438	0.00462868	0.00186804
Ascomycota	Arthoniomycetes	Arthoniales	Chrysothricaceae	Chrysothrix	Chrysothrix sp KWS 23	7.21741	0.0096707	0.0342438	1.28535e-05	4.85576e-05
Basidiomycota	Agaricomycetes	Agaricales	Psathyrellaceae	Coprinopsis	Coprinopsis atramentaria	7.07778	0.010354	0.0362903	4.57012e-05	5.71265e-06
Ascomycota	Dothideomycetes	Dothideales	Dothioraceae	Sydowia	Sydowia japonica	7.06546	0.0104167	0.0362903	2.85633e-05	0.000134247
Ascomycota	Sordariomycetes	Diaporthales	Valsaceae	Cytospora	Cytospora austromontana	6.78684	0.0119475	0.0412904	6.1411e-05	0.00109683
Ascomycota	Dothideomycetes	Pleosporales	Montagnulaceae	Paraconiothyrium	Paraconiothyrium hawaiiense	6.72922	0.0122928	0.0421361	0.00019423	0.00565553
Ascomycota	Dothideomycetes	Capnodiales	Incertae sedis	Toxicocladosporium	Toxicocladosporium banksiae	6.69268	0.0125174	0.0421361	6.42674e-05	0.000151385
Ascomycota	Sordariomycetes	Hypocreales	Nectriaceae	Fusarium	Fusarium proliferatum	6.66879	0.0126665	0.0421361	3.42759e-05	2.85633e-06
Ascomycota	Dothideomycetes	Pleosporales	Pleosporaceae	unidentified	Pleosporaceae sp	6.66693	0.0126782	0.0421361	0.00107112	0.000448443
Basidiomycota	Tremellomycetes	Tremellales	Incertae sedis	Cryptococcus	Cryptococcus aureus	6.66667	0.0126798	0.0421361	2.85633e-05	0
Ascomycota	Eurotiomycetes	Chaetothyriales	Herpotrichiellaceae	Capronia	Capronia sp	6.52376	0.0136134	0.0448929	0	8.28335e-05
Basidiomycota	Agaricomycetes	Agaricales	Psathyrellaceae	Coprinellus	Coprinellus micaceus	6.45333	0.0141	0.0461454	8.56898e-06	3.99886e-05
Ascomycota	Lecanoromycetes	Agyriales	Agyriaceae	Trapeliopsis	Trapeliopsis californica	6.41096	0.0144017	0.0467784	2.85633e-06	2.85633e-05
Ascomycota	Dothideomycetes	Capnodiales	Mycosphaerellaceae	Mycosphaerella	Mycosphaerella sp KH00254	6.36969	0.0147021	0.0473979	0.000387032	0.000125678
Ascomycota	Eurotiomycetes	Mycocaliciales	Mycocaliciaceae	Chaenothecopsis	Chaenothecopsis pusilla	6.35479	0.0148123	0.0473992	4.71294e-05	0.000125678
Ascomycota	Eurotiomycetes	Chaetothyriales	Herpotrichiellaceae	Capronia	Capronia sp 94006a	6.18368	0.0161414	0.0512728	2.71351e-05	0.000119966
Ascomycota	Lecanoromycetes	Lecanorales	Incertae sedis	Solenopsora	Solenopsora holophaea	6.16689	0.0162785	0.0513309	4.28449e-06	6.56955e-05
Ascomycota	Dothideomycetes	Incertae sedis	Micropeltidaceae	Stomiopeltis	Stomiopeltis sp T36A1b	6.14657	0.0164461	0.0514836	0	4.28449e-05
Ascomycota	Eurotiomycetes	Chaetothyriales	unidentified	unidentified	Chaetothyriales sp MSX 47445	6.05648	0.0172117	0.0530449	7.99771e-05	0.000299914
Ascomycota	Dothideomycetes	Incertae sedis	Incertae sedis	Bactrodesmium	Bactrodesmium gabretae	6.0508	0.0172611	0.0530449	0	0.000379891
Ascomycota	Dothideomycetes	Pleosporales	Leptosphaeriaceae	Coniothyrium	Coniothyrium carteri	6.04484	0.0173133	0.0530449	0.000175664	0.000562696
Ascomycota	Dothideomycetes	Pleosporales	Montagnulaceae	Paraconiothyrium	Paraconiothyrium sp NO237	5.94911	0.0181739	0.0552895	1.42816e-06	3.71322e-05
Ascomycota	Sordariomycetes	Xylariales	Diatrypaceae	Diatrypella	Diatrypella sp	5.90027	0.0186304	0.056282	2.85633e-05	0.000125678
Basidiomycota	Microbotryomycetes	Sporidiobolales	Incertae sedis	Rhodotorula	Rhodotorula aurantiaca	5.87442	0.018877	0.056631	0.000122822	0.000359897
Ascomycota	Dothideomycetes	Capnodiales	Mycosphaerellaceae	Ramularia	Ramularia sp	5.832	0.0192893	0.0574687	6.28392e-05	0.000619823
Ascomycota	Orbiliomycetes	unidentified	unidentified	unidentified	Orbiliomycetes sp	5.77778	0.0198302	0.0579775	0	1.7138e-05
Ascomycota	Sordariomycetes	Hypocreales	Nectriaceae	unidentified	Nectriaceae sp	5.77778	0.0198302	0.0579775	7.99771e-05	1.14253e-05
Basidiomycota	Tremellomycetes	Tremellales	Incertae sedis	Bullera	Bullera dendrophila	5.77457	0.0198627	0.0579775	1.42816e-05	9.99714e-05
Ascomycota	Sordariomycetes	Hypocreales	Incertae sedis	Sarocladium	Sarocladium zeae	5.73034	0.0203167	0.0589048	7.28363e-05	1.99943e-05
Basidiomycota	Tremellomycetes	Tremellales	Incertae sedis	Cryptococcus	Cryptococcus chernovii	5.69644	0.0206722	0.0595359	0.0026521	0.000636961
Ascomycota	Lecanoromycetes	Ostropales	Stictidaceae	Ostropa	Ostropa barbara	5.58556	0.0218822	0.0626033	3.57041e-05	0.000111397
Ascomycota	Dothideomycetes	Capnodiales	Mycosphaerellaceae	Mycosphaerella	Mycosphaerella sp MUCC573	5.56281	0.0221397	0.0629234	5.71265e-06	8.85461e-05
Ascomycota	Dothideomycetes	Capnodiales	Mycosphaerellaceae	Septoria	cf Septoria sp CBS 134910	5.51455	0.0226967	0.0640848	0	7.14082e-05
Ascomycota	Dothideomycetes	Pleosporales	Incertae sedis	Berkleasmium	Berkleasmium sp	5.48008	0.0231037	0.064587	2.42788e-05	9.14025e-05
Ascomycota	Eurotiomycetes	Eurotiales	Trichocomaceae	Penicillium	Penicillium spinulosum	5.47423	0.0231736	0.064587	3.85604e-05	5.71265e-06
Basidiomycota	Ustilaginomycetes	Ustilaginales	Ustilaginaceae	unidentified	Ustilaginaceae sp	5.44782	0.0234917	0.065054	0.00139674	0.000745501
Basidiomycota	Tremellomycetes	Tremellales	Incertae sedis	Cryptococcus	Cryptococcus laurentii	5.36074	0.0245743	0.0676185	0.000187089	3.42759e-05
Ascomycota	Lecanoromycetes	Lecanorales	Incertae sedis	Scoliciosporum	Scoliciosporum umbrinum	5.27159	0.0257383	0.0703732	9.99714e-06	4.85576e-05
Basidiomycota	Ustilaginomycetes	Ustilaginales	Ustilaginaceae	Ustilago	Ustilago filiformis	5.10555	0.0280669	0.0762571	0.000134247	4.85576e-05
Ascomycota	Dothideomycetes	Pleosporales	Pleosporaceae	Pyrenophora	Pyrenophora lolii	5.04528	0.0289672	0.0779469	7.28363e-05	8.56898e-06
Ascomycota	Dothideomycetes	Pleosporales	Pleosporaceae	Bipolaris	Bipolaris melinidis	5.03986	0.0290497	0.0779469	6.1411e-05	0.000179949
Ascomycota	Sordariomycetes	Xylariales	Diatrypaceae	Eutypella	Eutypella sp MS_2011_F20	5.0187	0.029374	0.0783307	1.42816e-05	7.14082e-05
Ascomycota	Dothideomycetes	Botryosphaeriales	Botryosphaeriaceae	Lasiodiplodia	Lasiodiplodia rubropurpurea	4.95238	0.0304162	0.0806123	5.71265e-06	2.28506e-05
Ascomycota	Dothideomycetes	Pleosporales	Sporormiaceae	unidentified	Sporormiaceae sp	4.93175	0.0307486	0.0807666	0.00349757	0.00169951
Ascomycota	Lecanoromycetes	Teloschistales	Teloschistaceae	Teloschistes	Teloschistes chrysophthalmus	4.9256	0.0308483	0.0807666	3.14196e-05	7.99771e-05
Ascomycota	Dothideomycetes	Myriangiales	Incertae sedis	Endosporium	Endosporium sp	4.88889	0.0314514	0.0814152	2.71351e-05	0.000105684
Ascomycota	Sordariomycetes	Trichosphaeriales	Incertae sedis	unidentified	Trichosphaeriales sp	4.87576	0.0316701	0.0814152	3.14196e-05	2.85633e-06
Basidiomycota	Ustilaginomycetes	Urocystidales	Glomosporiaceae	Thecaphora	Thecaphora oxytropis	4.8665	0.0318254	0.0814152	7.8549e-05	2.85633e-06
Ascomycota	Dothideomycetes	Myriangiales	Elsinoaceae	unidentified	Elsinoaceae sp ZLY_2010b	4.86504	0.0318499	0.0814152	1.42816e-05	0.000345616
Ascomycota	Lecanoromycetes	Lecanorales	Incertae sedis	Scoliciosporum	Scoliciosporum chlorococcum	4.74488	0.0339425	0.0858731	1.85661e-05	6.85518e-05
Ascomycota	Leotiomycetes	Erysiphales	Erysiphaceae	Erysiphe	Erysiphe necator	4.74217	0.0339914	0.0858731	0.0313111	0.000299914
Ascomycota	Lecanoromycetes	Rhizocarpales	Catillariaceae	Catillaria	Catillaria nigroclavata	4.71712	0.0344467	0.0865172	2.85633e-06	3.99886e-05
Ascomycota	Dothideomycetes	Pleosporales	Dothidotthiaceae	Spencermartinsia	Spencermartinsia rosulata	4.70175	0.0347294	0.086723	0.00172951	0.000519851
Ascomycota	Saccharomycetes	Saccharomycetales	Saccharomycetaceae	Tetrapisispora	Tetrapisispora blattae	4.65373	0.0356286	0.0884572	8.56898e-06	5.42702e-05
Basidiomycota	Microbotryomycetes	Sporidiobolales	Incertae sedis	Sporobolomyces	Sporobolomyces sp JCM 11360	4.61135	0.0364432	0.0899626	0.00178235	0.000511282
Basidiomycota	Tremellomycetes	Tremellales	Incertae sedis	Kockovaella	Kockovaella machilophila	4.53282	0.0380062	0.0932879	2.85633e-06	0.00010854
Ascomycota	Sordariomycetes	Hypocreales	Hypocreaceae	unidentified	Hypocreaceae sp	4.41336	0.0405246	0.0989076	8.85461e-05	5.71265e-06
Ascomycota	Dothideomycetes	Dothideales	Dothioraceae	Hormonema	Hormonema sp F_054,258	4.40265	0.0407592	0.0989211	0.000198515	4.57012e-05
Ascomycota	Dothideomycetes	Botryosphaeriales	Incertae sedis	Homortomyces	Homortomyces combreti	4.38035	0.0412519	0.0995578	6.28392e-05	8.56898e-06
Ascomycota	Sordariomycetes	Diaporthales	Incertae sedis	Harknessia	Harknessia ravenstreetina	4.33505	0.0422732	0.101456	0.000228506	9.42588e-05
Basidiomycota	Agaricomycetes	Russulales	Peniophoraceae	Dendrophora	Dendrophora sp	4.31521	0.0427292	0.101983	9.99714e-06	6.28392e-05
Ascomycota	Eurotiomycetes	Chaetothyriales	Herpotrichiellaceae	unidentified	Herpotrichiellaceae sp	4.28011	0.0435488	0.103368	7.14082e-05	0.000168523
Basidiomycota	Tremellomycetes	Tremellales	Incertae sedis	Cryptococcus	Cryptococcus heimaeyensis	4.2627	0.0439616	0.103778	0.000268495	0.000111397
Ascomycota	Lecanoromycetes	Teloschistales	Physciaceae	unidentified	Physciaceae sp KWS 26	4.22764	0.0448059	0.104774	5.71265e-06	3.42759e-05
Basidiomycota	Tremellomycetes	Tremellales	Incertae sedis	Cryptococcus	Cryptococcus magnus	4.22507	0.0448685	0.104774	7.14082e-05	1.7138e-05
Basidiomycota	Tremellomycetes	Tremellales	Incertae sedis	Cryptococcus	Cryptococcus saitoi	4.19247	0.0456707	0.105999	0.0004513	8.28335e-05
Ascomycota	Dothideomycetes	Pleosporales	Pleosporaceae	Alternaria	Alternaria alternata	4.18391	0.0458839	0.105999	9.99714e-06	0
Ascomycota	Dothideomycetes	Capnodiales	Teratosphaeriaceae	Teratosphaeria	Teratosphaeria capensis	4.10988	0.0477735	0.109777	9.99714e-06	5.42702e-05
Ascomycota	unidentified	unidentified	unidentified	unidentified	melanized limestone ascomycete CR_2004	4.07554	0.0486786	0.111042	1.99943e-05	0.000205656
Basidiomycota	Agaricomycetes	Polyporales	unidentified	unidentified	Polyporales sp	4.06957	0.0488379	0.111042	2.85633e-06	2.85633e-05
Ascomycota	Dothideomycetes	Capnodiales	Mycosphaerellaceae	Phaeothecoidea	Phaeothecoidea sp NO235a	4.04866	0.0494	0.111732	5.14139e-05	5.71265e-06
Ascomycota	Dothideomycetes	Capnodiales	Incertae sedis	Phaeotheca	Phaeotheca triangularis	3.99041	0.0510039	0.114759	2.28506e-05	0
Ascomycota	Sordariomycetes	Hypocreales	Nectriaceae	Fusarium	Fusarium tricinctum	3.9596	0.0518751	0.116114	2.28506e-05	2.85633e-06
Ascomycota	Dothideomycetes	Capnodiales	Mycosphaerellaceae	Mycosphaerella	Mycosphaerella sp L357	3.92015	0.0530142	0.118052	7.14082e-06	0.000202799
Ascomycota	Lecanoromycetes	Teloschistales	Physciaceae	Physcia	Physcia leptalea	3.84296	0.0553232	0.122562	1.42816e-05	4.85576e-05
unidentified	unidentified	unidentified	unidentified	unidentified	fungal endophyte	3.81991	0.0560336	0.123503	4.28449e-05	0.000122822
Ascomycota	Sordariomycetes	Incertae sedis	Incertae sedis	Cryptovalsa	Cryptovalsa ampelina	3.76912	0.0576349	0.125581	0.000205656	0.000405598
Ascomycota	Dothideomycetes	Pleosporales	Pleosporaceae	Bipolaris	Bipolaris cynodontis	3.76541	0.0577538	0.125581	4.85576e-05	1.7138e-05
Ascomycota	Lecanoromycetes	Teloschistales	Teloschistaceae	Eilifdahlia	Eilifdahlia dahlii	3.76245	0.0578488	0.125581	1.7138e-05	0.0010854
Ascomycota	Dothideomycetes	Dothideales	Dothideaceae	Dothidea	Dothidea insculpta	3.70951	0.0595782	0.128393	8.7118e-05	0.000348472
Ascomycota	Dothideomycetes	Pleosporales	Pleosporaceae	Stemphylium	Stemphylium loti	3.7047	0.0597384	0.128393	9.56869e-05	3.42759e-05
Ascomycota	Dothideomycetes	Capnodiales	Capnodiaceae	Capnodium	Capnodium sp	3.68394	0.060434	0.128655	0.00122965	0.00312768
Ascomycota	Leotiomycetes	Helotiales	Incertae sedis	Trimmatostroma	Trimmatostroma salinum	3.68328	0.060456	0.128655	4.28449e-06	7.99771e-05
Basidiomycota	Agaricomycetes	Auriculariales	Incertae sedis	Elmerina	Elmerina holophaea	3.64912	0.0616206	0.130491	0	3.42759e-05
Basidiomycota	Agaricomycetes	Agaricales	Psathyrellaceae	unidentified	Psathyrellaceae sp	3.57044	0.0643976	0.135345	2.42788e-05	0
Ascomycota	Dothideomycetes	Pleosporales	Pleosporaceae	Bipolaris	Bipolaris brizae	3.56653	0.0645393	0.135345	0.000102828	1.7138e-05
Ascomycota	Lecanoromycetes	Teloschistales	Physciaceae	Physcia	Physcia tribacia	3.52529	0.0660532	0.13785	4.14167e-05	0.000131391
Ascomycota	Dothideomycetes	Capnodiales	Mycosphaerellaceae	Phaeothecoidea	Phaeothecoidea melaleuca	3.47867	0.0678119	0.14084	1.99943e-05	0.000151385
Ascomycota	Leotiomycetes	Helotiales	Rutstroemiaceae	Lambertella	Lambertella corni_maris	3.43549	0.0694865	0.143628	4.71294e-05	0.000145673
unidentified	unidentified	unidentified	unidentified	unidentified	fungal sp TRN256	3.40798	0.0705774	0.144502	0.000174236	9.42588e-05
Basidiomycota	Tremellomycetes	Cystofilobasidiales	Cystofilobasidiaceae	Udeniomyces	Udeniomyces pyricola	3.40039	0.0708817	0.144502	0.00033419	0.000134247
Ascomycota	Eurotiomycetes	Chaetothyriales	Herpotrichiellaceae	Phaeococcomyces	Phaeococcomyces mexicanus	3.39961	0.070913	0.144502	8.28335e-05	0.00019423
Ascomycota	Sordariomycetes	Sordariales	unidentified	unidentified	Sordariales sp	3.37735	0.0718144	0.144971	1.85661e-05	2.85633e-06
Basidiomycota	Tremellomycetes	Tremellales	Incertae sedis	Cryptococcus	Cryptococcus adeliensis	3.37735	0.0718144	0.144971	1.85661e-05	2.85633e-06
Ascomycota	Dothideomycetes	Pleosporales	Pleosporaceae	Pyrenophora	Pyrenophora avenae	3.30699	0.0747469	0.150189	5.85547e-05	1.42816e-05
Ascomycota	Dothideomycetes	Dothideales	Dothioraceae	Pringsheimia	Pringsheimia sp	3.29626	0.075206	0.150412	0.00108969	0.00267352
Ascomycota	Dothideomycetes	Patellariales	Patellariaceae	Rhytidhysteron	Rhytidhysteron sp	3.27715	0.0760309	0.151361	0.000247072	0.000128535
Ascomycota	Leotiomycetes	Helotiales	Helotiaceae	unidentified	Helotiaceae sp	3.24841	0.0772898	0.153162	2.57069e-05	2.85633e-06
Basidiomycota	Tremellomycetes	Tremellales	Incertae sedis	Cryptococcus	Cryptococcus sp CBS 12710	3.22259	0.0784412	0.153442	1.42816e-06	1.99943e-05
Ascomycota	Pezizomycetes	Pezizales	Pyronemataceae	Pyronema	Pyronema sp GSL5_6_2	3.22181	0.0784762	0.153442	1.7138e-05	2.85633e-06
Ascomycota	Dothideomycetes	Capnodiales	Davidiellaceae	Cladosporium	Cladosporium sphaerospermum	3.21489	0.0787879	0.153442	0.00250643	0.00574407
Ascomycota	Sordariomycetes	Sordariales	Sordariaceae	Sordaria	Sordaria sp SS_1479	3.21348	0.0788519	0.153442	0.000464153	0.000197087
Ascomycota	Dothideomycetes	Pleosporales	Phaeosphaeriaceae	Phaeosphaeria	Phaeosphaeria sp	3.14705	0.0819195	0.158696	6.42674e-05	1.99943e-05
Ascomycota	Dothideomycetes	Pleosporales	Phaeosphaeriaceae	Stagonospora	Stagonospora sp TA26_24	3.11751	0.0833262	0.159986	7.14082e-06	2.85633e-05
Ascomycota	Dothideomycetes	Pleosporales	Sporormiaceae	Preussia	Preussia sp	3.11751	0.0833262	0.159986	2.71351e-05	5.71265e-06
Ascomycota	Eurotiomycetes	Chaetothyriales	Herpotrichiellaceae	Capronia	Capronia peltigerae	3.1009	0.0841286	0.160812	2.14225e-05	0.000145673
Basidiomycota	Ustilaginomycetes	Ustilaginales	Ustilaginaceae	Ustilago	Ustilago echinata	3.07601	0.0853473	0.162423	4.28449e-05	1.42816e-05
Ascomycota	Dothideomycetes	Pleosporales	Pleosporaceae	Embellisia	Embellisia planifunda	2.91867	0.0935235	0.176073	4.71294e-05	1.7138e-05
Ascomycota	Dothideomycetes	Capnodiales	Capnodiaceae	Capnodium	Capnodium citri	2.91692	0.0936194	0.176073	0.00026421	0.00293345
Ascomycota	Dothideomycetes	Pleosporales	unidentified	unidentified	Pleosporales sp MUT 4397	2.91467	0.0937426	0.176073	2.85633e-06	9.14025e-05
Ascomycota	Eurotiomycetes	Onygenales	Ajellomycetaceae	Ajellomyces	Ajellomyces capsulatus	2.90409	0.0943246	0.176321	2.71351e-05	0.000782634
Basidiomycota	Tremellomycetes	Tremellales	Incertae sedis	Cryptococcus	Cryptococcus sp CBS 8358	2.89746	0.0946911	0.176321	9.99714e-06	2.85633e-05
Ascomycota	Incertae sedis	Incertae sedis	Incertae sedis	Torula	Torula sp	2.8481	0.0974724	0.180721	4.28449e-05	1.99943e-05
Basidiomycota	Tremellomycetes	Tremellales	Incertae sedis	Cryptococcus	Cryptococcus oeirensis	2.83807	0.0980484	0.181012	2.14225e-05	5.71265e-06
Ascomycota	Dothideomycetes	Pleosporales	Phaeosphaeriaceae	Stagonospora	Stagonospora pseudovitensis	2.80768	0.099818	0.183495	7.14082e-06	2.28506e-05
Ascomycota	Dothideomycetes	Capnodiales	Mycosphaerellaceae	Phaeothecoidea	Phaeothecoidea minutispora	2.78761	0.101006	0.184892	2.71351e-05	2.85633e-06
Ascomycota	Dothideomycetes	Capnodiales	Teratosphaeriaceae	Catenulostroma	Catenulostroma eucalyptorum	2.77059	0.102026	0.185447	4.28449e-06	1.99943e-05
Ascomycota	Dothideomycetes	Pleosporales	unidentified	unidentified	Pleosporales sp GS3_3_5	2.76301	0.102484	0.185447	1.28535e-05	3.71322e-05
Ascomycota	Leotiomycetes	Helotiales	Dermateaceae	Pezicula	Pezicula sp 3 ICMP 18931	2.76115	0.102597	0.185447	3.28478e-05	0.000696944
Ascomycota	Sordariomycetes	Xylariales	Amphisphaeriaceae	Truncatella	Truncatella angustata	2.74877	0.10335	0.186031	0.000382748	0.000628392
Ascomycota	Dothideomycetes	Botryosphaeriales	Botryosphaeriaceae	Diplodia	Diplodia subglobosa	2.68309	0.107456	0.192619	0.000141388	6.85518e-05
Ascomycota	Dothideomycetes	Pleosporales	Lophiostomataceae	Lophiostoma	Lophiostoma sp DMW2181	2.64904	0.109657	0.195752	2.14225e-05	4.57012e-05
Ascomycota	Dothideomycetes	Capnodiales	Mycosphaerellaceae	Pseudocercospora	Pseudocercospora sphaerulinae	2.63857	0.110344	0.196167	0	4.85576e-05
Ascomycota	Dothideomycetes	Pleosporales	Pleosporaceae	Alternaria	Alternaria leptinellae	2.625	0.111242	0.196953	0.000235647	4.85576e-05
Ascomycota	Dothideomycetes	Pleosporales	Pleosporaceae	Pyrenophora	Pyrenophora bromi	2.59763	0.113078	0.199386	0.000272779	7.99771e-05
Ascomycota	Dothideomycetes	Capnodiales	Mycosphaerellaceae	Pseudocercospora	Pseudocercospora opuntia	2.58454	0.113968	0.200138	2.85633e-06	0.000268495
Ascomycota	Taphrinomycetes	Taphrinales	Taphrinaceae	unidentified	Taphrinaceae sp	2.45917	0.122906	0.214961	7.14082e-06	3.14196e-05
Ascomycota	Dothideomycetes	Capnodiales	Capnodiaceae	Capnodium	Capnodium sp FF_2011	2.44765	0.123767	0.215594	1.42816e-06	5.14139e-05
Ascomycota	Dothideomycetes	Incertae sedis	Micropeltidaceae	Stomiopeltis	Stomiopeltis sp RS52	2.43576	0.124663	0.216282	2.85633e-05	0.000856898
Ascomycota	Sordariomycetes	Coniochaetales	unidentified	unidentified	Coniochaetales sp	2.4186	0.125968	0.217672	2.28506e-05	5.71265e-06
Ascomycota	Dothideomycetes	Pleosporales	Pleosporaceae	Curvularia	Curvularia spicifera	2.40612	0.126927	0.218456	6.71237e-05	1.99943e-05
Ascomycota	Dothideomycetes	Botryosphaeriales	unidentified	unidentified	uncultured Botryosphaeriales	2.36028	0.130522	0.223753	8.56898e-06	4.28449e-05
Basidiomycota	Agaricomycetes	Russulales	Stereaceae	Gloeocystidiellum	Gloeocystidiellum sp	2.32078	0.133715	0.228319	1.7138e-05	3.99886e-05
Ascomycota	Dothideomycetes	Pleosporales	Incertae sedis	Phoma	Phoma paspali	2.29732	0.135653	0.230717	1.57098e-05	0.000185661
Ascomycota	Lecanoromycetes	Lecanorales	Parmeliaceae	Usnea	Usnea sp F206	2.26087	0.138729	0.235024	2.57069e-05	0
Ascomycota	Sordariomycetes	Sordariales	Chaetomiaceae	Chaetomium	Chaetomium sp	2.21471	0.14274	0.240874	6.998e-05	2.28506e-05
Basidiomycota	Microbotryomycetes	Sporidiobolales	Incertae sedis	Rhodotorula	Rhodotorula acheniorum	2.19389	0.144593	0.243051	0	8.28335e-05
Ascomycota	Lecanoromycetes	Pertusariales	Pertusariaceae	Pertusaria	Pertusaria aff corallina BRY C56061	2.14918	0.148667	0.248931	1.42816e-06	5.71265e-05
Ascomycota	Dothideomycetes	Myriangiales	Myriangiaceae	Myriangium	Myriangium sp UFMG_BRO197	2.13795	0.149711	0.249438	1.85661e-05	2.85633e-06
Basidiomycota	Agaricomycetes	Polyporales	Ganodermataceae	Ganoderma	Ganoderma resinaceum	2.13353	0.150125	0.249438	7.14082e-05	3.42759e-05
Ascomycota	Dothideomycetes	Pleosporales	Pleosporaceae	Pyrenophora	Pyrenophora graminea	2.08	0.155236	0.255962	2.57069e-05	0
Basidiomycota	Agaricomycetes	Agaricales	Psathyrellaceae	Parasola	Parasola leiocephala	2.08	0.155236	0.255962	1.28535e-05	0
Ascomycota	Incertae sedis	Incertae sedis	Pseudeurotiaceae	unidentified	Pseudeurotiaceae sp	2.03998	0.159191	0.259636	2.85633e-06	8.28335e-05
Ascomycota	Sordariomycetes	Hypocreales	Incertae sedis	Acremonium	Acremonium sp	2.03922	0.159267	0.259636	0	7.42645e-05
unidentified	unidentified	unidentified	unidentified	unidentified	fungal sp FG7	2.03922	0.159267	0.259636	0	0.000354185
Ascomycota	Dothideomycetes	Pleosporales	Testudinaceae	Lepidosphaeria	Lepidosphaeria nicotiae	2.02808	0.160389	0.260481	1.85661e-05	3.99886e-05
Ascomycota	Sordariomycetes	Microascales	Microascaceae	Microascus	Microascus brevicaulis	2.01742	0.161472	0.260732	1.28535e-05	2.85633e-06
Ascomycota	Dothideomycetes	Capnodiales	Davidiellaceae	Cladosporium	Cladosporium exasperatum	2.01469	0.16175	0.260732	0.222769	0.252254
Ascomycota	Dothideomycetes	Pleosporales	Incertae sedis	Periconia	Periconia sp	1.99602	0.163671	0.262847	0.000255641	0.000182805
Basidiomycota	Pucciniomycetes	Pucciniales	Incertae sedis	Aecidium	Aecidium sp PUR 43011	1.95709	0.167762	0.268419	8.56898e-06	0.000425593
Basidiomycota	Agaricomycetes	Boletales	Suillaceae	Suillus	Suillus granulatus	1.94191	0.169389	0.270023	1.85661e-05	5.71265e-06
unidentified	unidentified	unidentified	unidentified	unidentified	fungal sp FF_2011	1.91275	0.172568	0.274078	2.28506e-05	5.42702e-05
Ascomycota	Sordariomycetes	Sordariales	Lasiosphaeriaceae	Podospora	Podospora decipiens	1.87952	0.176277	0.278126	1.28535e-05	0
Ascomycota	Dothideomycetes	Capnodiales	Incertae sedis	Capnobotryella	Capnobotryella sp	1.87286	0.177031	0.278126	3.71322e-05	6.56955e-05
Ascomycota	Sordariomycetes	Xylariales	Amphisphaeriaceae	Phlogicylindrium	Phlogicylindrium eucalyptorum	1.86756	0.177634	0.278126	5.71265e-06	2.85633e-05
Ascomycota	Dothideomycetes	Pleosporales	Sporormiaceae	Preussia	Preussia tetramera	1.86706	0.177691	0.278126	2.14225e-05	4.57012e-05
Ascomycota	Dothideomycetes	Incertae sedis	Incertae sedis	Asteromella	Asteromella sp	1.81691	0.183524	0.285796	1.7138e-05	5.99829e-05
Ascomycota	Dothideomycetes	Pleosporales	Phaeosphaeriaceae	Phaeosphaeria	Phaeosphaeria padellana	1.81117	0.184207	0.285796	5.2842e-05	8.56898e-06
Ascomycota	Saccharomycetes	Saccharomycetales	Incertae sedis	Candida	Candida smithsonii	1.80807	0.184577	0.285796	2.42788e-05	2.85633e-06
Basidiomycota	Microbotryomycetes	Sporidiobolales	Incertae sedis	Rhodotorula	Rhodotorula sp DT3	1.78801	0.186989	0.288498	5.42702e-05	2.28506e-05
Ascomycota	Eurotiomycetes	Chaetothyriales	Herpotrichiellaceae	Phaeococcomyces	Phaeococcomyces aff nigricans P40D010	1.77279	0.188845	0.289837	0.000347044	0.000142816
Ascomycota	Sordariomycetes	Hypocreales	Incertae sedis	Acremonium	Acremonium alternatum	1.76991	0.189199	0.289837	1.42816e-05	0.000134247
Basidiomycota	Tremellomycetes	unidentified	unidentified	unidentified	Tremellomycetes sp	1.75842	0.190617	0.290978	7.99771e-05	2.57069e-05
Ascomycota	Dothideomycetes	Incertae sedis	Micropeltidaceae	Stomiopeltis	Stomiopeltis sp T49A1c	1.69271	0.19898	0.302674	1.7138e-05	0.000102828
Ascomycota	Dothideomycetes	Capnodiales	Mycosphaerellaceae	Pseudocercospora	Pseudocercospora sphaerellae_eugeniae	1.68056	0.200575	0.304029	1.14253e-05	7.42645e-05
Ascomycota	Dothideomycetes	Capnodiales	unidentified	unidentified	Capnodiales sp M_Camp7	1.65957	0.203364	0.306447	0.000182805	0.000485576
Ascomycota	Eurotiomycetes	Eurotiales	Trichocomaceae	Penicillium	Penicillium christenseniae	1.6579	0.203588	0.306447	2.85633e-06	3.14196e-05
Ascomycota	Lecanoromycetes	Candelariales	Candelariaceae	Candelariella	Candelariella rosulans	1.65079	0.204545	0.306817	1.7138e-05	3.42759e-05
Basidiomycota	Agaricomycetes	Agaricales	Lycoperdaceae	unidentified	Lycoperdaceae sp	1.63831	0.206238	0.308287	2.28506e-05	8.56898e-06
Ascomycota	Lecanoromycetes	Lecanorales	Ramalinaceae	Ramalina	Ramalina pollinaria	1.63228	0.207063	0.308452	2.42788e-05	0.000142816
Basidiomycota	Microbotryomycetes	Sporidiobolales	Incertae sedis	Sporobolomyces	Sporobolomyces ruberrimus	1.61778	0.209061	0.309985	5.56984e-05	2.57069e-05
Ascomycota	Dothideomycetes	Venturiales	Venturiaceae	Venturia	Venturia pyrina	1.6139	0.209599	0.309985	5.71265e-06	1.99943e-05
Ascomycota	Sordariomycetes	Xylariales	unidentified	unidentified	Xylariales sp	1.60927	0.210244	0.309985	0.000791203	0.00125678
Ascomycota	Eurotiomycetes	Eurotiales	Trichocomaceae	Penicillium	Penicillium sp HK80	1.59502	0.212245	0.311127	4.28449e-05	1.99943e-05
Ascomycota	Sordariomycetes	Sordariales	Lasiosphaeriaceae	unidentified	Lasiosphaeriaceae sp	1.5935	0.21246	0.311127	3.85604e-05	8.56898e-06
Ascomycota	Leotiomycetes	Helotiales	Dermateaceae	unidentified	Dermateaceae sp	1.57576	0.214985	0.313762	2.85633e-06	1.14253e-05
Ascomycota	Eurotiomycetes	Eurotiales	Trichocomaceae	Talaromyces	Talaromyces amestolkiae	1.55805	0.217542	0.316424	1.7138e-05	5.71265e-06
Ascomycota	Dothideomycetes	unidentified	unidentified	unidentified	dothideomycete sp 7683	1.52064	0.223068	0.321882	0.000104256	2.85633e-05
Basidiomycota	Agaricomycetes	Agaricales	Agaricaceae	Calvatia	Calvatia pachydermica	1.51967	0.223213	0.321882	0.00671808	0.000337047
Ascomycota	Lecanoromycetes	Teloschistales	Physciaceae	Hyperphyscia	Hyperphyscia adglutinata	1.51757	0.223529	0.321882	7.14082e-06	3.71322e-05
Ascomycota	Sordariomycetes	Diaporthales	Incertae sedis	Valsaria	Valsaria ceratoniae	1.44928	0.234096	0.335978	3.85604e-05	1.7138e-05
Ascomycota	Dothideomycetes	Pleosporales	Lophiostomataceae	Lophiostoma	Lophiostoma arundinis	1.42439	0.238099	0.340593	0.000147101	9.71151e-05
Ascomycota	Dothideomycetes	Hysteriales	Gloniaceae	Cenococcum	uncultured Cenococcum	1.41151	0.240204	0.342469	2.71351e-05	5.71265e-06
Ascomycota	Sordariomycetes	Incertae sedis	Incertae sedis	Cryptovalsa	Cryptovalsa rabenhorstii	1.33026	0.254032	0.35873	8.7118e-05	0.000159954
Ascomycota	Eurotiomycetes	Eurotiales	Trichocomaceae	Penicillium	Penicillium bialowiezense	1.32942	0.254181	0.35873	8.56898e-06	4.85576e-05
unidentified	unidentified	unidentified	unidentified	unidentified	fungal sp TRN254	1.32601	0.254784	0.35873	4.42731e-05	9.42588e-05
Ascomycota	Sordariomycetes	Xylariales	Diatrypaceae	Diatrype	Diatrype sp FPT_5	1.32518	0.254931	0.35873	1.14253e-05	3.99886e-05
Basidiomycota	Tremellomycetes	Tremellales	Incertae sedis	Cryptococcus	Cryptococcus dimennae	1.31438	0.256852	0.36026	3.42759e-05	5.71265e-05
Basidiomycota	Agaricomycetes	Agaricales	Agaricaceae	Mycenastrum	Mycenastrum corium	1.2752	0.263975	0.369053	3.28478e-05	1.99943e-05
Ascomycota	Leotiomycetes	Helotiales	Vibrisseaceae	Phialocephala	Phialocephala fluminis	1.2488	0.268919	0.374751	7.14082e-06	2.85633e-05
Basidiomycota	Agaricomycetes	Polyporales	Ganodermataceae	Ganoderma	Ganoderma australe	1.22723	0.273045	0.379278	0.000121394	4.28449e-05
Ascomycota	Sordariomycetes	Sordariales	Lasiosphaeriaceae	Cercophora	Cercophora sp	1.20132	0.278108	0.385073	9.99714e-06	0
Ascomycota	Dothideomycetes	Pleosporales	Phaeosphaeriaceae	Phaeosphaeriopsis	Phaeosphaeriopsis nolinae	1.1954	0.279282	0.385462	3.42759e-05	1.7138e-05
Ascomycota	Dothideomycetes	Pleosporales	Leptosphaeriaceae	Plenodomus	Plenodomus enteroleucus	1.18705	0.280949	0.386529	2.28506e-05	6.28392e-05
Basidiomycota	Microbotryomycetes	Microbotryales	Microbotryaceae	Sphacelotheca	Sphacelotheca polygoni_persicariae	1.16188	0.286051	0.392299	7.14082e-06	1.7138e-05
Ascomycota	Eurotiomycetes	Eurotiales	Trichocomaceae	Aspergillus	Aspergillus amstelodami	1.13142	0.292388	0.39666	3.14196e-05	1.7138e-05
Basidiomycota	Agaricostilbomycetes	Agaricostilbales	Agaricostilbaceae	Bensingtonia	Bensingtonia sp PYCC 5566	1.12821	0.293067	0.39666	1.57098e-05	0
Ascomycota	Dothideomycetes	Pleosporales	Pleosporaceae	Drechslera	Drechslera poae	1.12771	0.293171	0.39666	1.57098e-05	2.85633e-06
Ascomycota	Sordariomycetes	Xylariales	Amphisphaeriaceae	Seimatosporium	Seimatosporium hypericinum	1.12313	0.294144	0.39666	0.000162811	0.000254213
Ascomycota	Dothideomycetes	Incertae sedis	Incertae sedis	Scleroconidioma	Scleroconidioma sphagnicola	1.11828	0.295177	0.39666	1.7138e-05	0
Ascomycota	Dothideomycetes	Pleosporales	Incertae sedis	Periconia	Periconia sp CY191	1.11764	0.295314	0.39666	4.42731e-05	2.57069e-05
Ascomycota	Dothideomycetes	Pleosporales	Pleosporaceae	Curvularia	Curvularia alcornii	1.11603	0.295658	0.39666	5.14139e-05	2.85633e-05
Ascomycota	Eurotiomycetes	Eurotiales	Trichocomaceae	Penicillium	Penicillium sp	1.01961	0.317288	0.424297	2.28506e-05	0
Ascomycota	Dothideomycetes	Pleosporales	Cucurbitariaceae	Pyrenochaetopsis	Pyrenochaetopsis sp	1.01564	0.318223	0.424297	0.000122822	6.85518e-05
Basidiomycota	Tremellomycetes	Tremellales	Incertae sedis	Cryptococcus	Cryptococcus victoriae	1.01121	0.319269	0.424382	0.00402742	0.0054156
Ascomycota	Dothideomycetes	Botryosphaeriales	Aplosporellaceae	Aplosporella	Aplosporella javeedii	1.00658	0.320371	0.42454	0.000174236	5.71265e-05
Ascomycota	Saccharomycetes	Saccharomycetales	Metschnikowiaceae	Metschnikowia	Metschnikowia chrysoperlae	0.985803	0.325368	0.429844	0.013866	1.99943e-05
Ascomycota	Eurotiomycetes	Mycocaliciales	Mycocaliciaceae	Chaenothecopsis	Chaenothecopsis resinophila	0.912281	0.343929	0.45298	2.99914e-05	0
Basidiomycota	Microbotryomycetes	Sporidiobolales	Incertae sedis	Sporobolomyces	Sporobolomyces coprosmae	0.907757	0.345118	0.453164	3.57041e-05	1.7138e-05
Basidiomycota	Agaricomycetes	Atheliales	Atheliaceae	unidentified	Atheliaceae sp	0.901202	0.346851	0.453353	1.7138e-05	6.56955e-05
Ascomycota	Saccharomycetes	Saccharomycetales	Incertae sedis	unidentified	Saccharomycetales sp	0.899281	0.347361	0.453353	5.2842e-05	0
Ascomycota	Sordariomycetes	Lulworthiales	Lulworthiaceae	Zalerion	Zalerion arboricola	0.881356	0.352171	0.458247	3.99886e-05	2.28506e-05
Ascomycota	Sordariomycetes	Xylariales	Amphisphaeriaceae	unidentified	Amphisphaeriaceae sp	0.87092	0.355014	0.460559	0.000152813	0.000351328
Basidiomycota	Tremellomycetes	Tremellales	Incertae sedis	Cryptococcus	Cryptococcus wieringae	0.865276	0.356565	0.461186	0.000107112	0.00013996
Ascomycota	Dothideomycetes	Hysteriales	Hysteriaceae	Hysterium	Hysterium pulicare	0.853724	0.359769	0.462759	5.85547e-05	1.7138e-05
Ascomycota	Leotiomycetes	Helotiales	Incertae sedis	Glarea	Glarea lozoyensis	0.849152	0.361048	0.462759	0.000252785	0.000165667
Ascomycota	Dothideomycetes	Pleosporales	Pleosporaceae	Curvularia	Curvularia inaequalis	0.845528	0.362066	0.462759	1.7138e-05	8.56898e-06
Ascomycota	Sordariomycetes	Coniochaetales	Coniochaetaceae	Coniochaeta	Coniochaeta sp	0.845528	0.362066	0.462759	1.7138e-05	8.56898e-06
Ascomycota	unidentified	unidentified	unidentified	unidentified	ascomycete sp IZ_1147	0.818503	0.369791	0.471238	3.28478e-05	6.28392e-05
Basidiomycota	Pucciniomycetes	Pucciniales	Uropyxidaceae	Tranzschelia	Tranzschelia discolor	0.759011	0.387643	0.492534	4.85576e-05	2.85633e-05
Ascomycota	Saccharomycetes	Saccharomycetales	Saccharomycetaceae	Saccharomyces	Saccharomyces eubayanus	0.754433	0.389068	0.492895	4.71294e-05	8.56898e-06
Ascomycota	Eurotiomycetes	Chaetothyriales	Herpotrichiellaceae	Phaeomoniella	Phaeomoniella niveniae	0.742637	0.392774	0.495071	8.56898e-05	0.000122822
Ascomycota	Eurotiomycetes	Chaetothyriales	Herpotrichiellaceae	Exophiala	Exophiala xenobiotica	0.74168	0.393077	0.495071	1.57098e-05	2.85633e-06
Basidiomycota	Microbotryomycetes	Sporidiobolales	Incertae sedis	Rhodotorula	Rhodotorula nothofagi	0.737589	0.394376	0.495263	1.7138e-05	5.71265e-06
Ascomycota	Incertae sedis	Incertae sedis	Incertae sedis	Xenoconiothyrium	Xenoconiothyrium catenata	0.733686	0.395621	0.495387	2.28506e-05	1.14253e-05
Ascomycota	Sordariomycetes	Incertae sedis	Plectosphaerellaceae	Verticillium	Verticillium dahliae	0.70922	0.40356	0.503866	2.71351e-05	5.71265e-06
Ascomycota	Dothideomycetes	Pleosporales	Pleosporaceae	Alternaria	Alternaria solani	0.694256	0.408531	0.508604	3.85604e-05	6.56955e-05
Basidiomycota	Agaricomycetes	Agaricales	Agaricaceae	Coprinus	Coprinus comatus	0.669293	0.417031	0.517694	3.28478e-05	2.85633e-06
Basidiomycota	Agaricomycetes	Russulales	unidentified	unidentified	Russulales sp	0.65687	0.421361	0.520241	9.99714e-06	1.99943e-05
Ascomycota	Dothideomycetes	Dothideales	Dothioraceae	unidentified	Dothioraceae sp	0.655791	0.42174	0.520241	0.00133676	0.000934019
Ascomycota	Sordariomycetes	Hypocreales	Incertae sedis	Acremonium	Acremonium implicatum	0.649675	0.4239	0.520241	1.28535e-05	5.71265e-06
Basidiomycota	Agaricomycetes	Agaricales	Strophariaceae	Hypholoma	Hypholoma australe	0.649675	0.4239	0.520241	1.28535e-05	5.71265e-06
Basidiomycota	Agaricomycetes	Agaricales	Psathyrellaceae	Coprinellus	Coprinellus curtus	0.618865	0.43504	0.532229	4.14167e-05	2.57069e-05
Ascomycota	Sordariomycetes	Hypocreales	Nectriaceae	Fusarium	Fusarium sp	0.61591	0.436132	0.532229	0.00457584	0.000174236
Ascomycota	unidentified	unidentified	unidentified	unidentified	ascomycete sp MA 4905	0.587571	0.446826	0.542773	1.7138e-05	0
Ascomycota	Dothideomycetes	Pleosporales	Sporormiaceae	Sporormiella	Sporormiella irregularis	0.586378	0.447285	0.542773	1.28535e-05	5.71265e-06
Ascomycota	Dothideomycetes	Pleosporales	Massarinaceae	unidentified	uncultured Saccharicola	0.582633	0.448731	0.543003	2.85633e-05	1.7138e-05
Ascomycota	unidentified	unidentified	unidentified	unidentified	ascomycete sp MA 4907	0.57049	0.453472	0.547206	0.000942588	0.00137675
Basidiomycota	Agaricomycetes	Boletales	Suillaceae	Suillus	Suillus pseudobrevipes	0.55914	0.457975	0.551101	2.57069e-05	1.7138e-05
Ascomycota	Saccharomycetes	Saccharomycetales	Incertae sedis	Candida	Candida fennica	0.551842	0.460909	0.552019	2.71351e-05	0
Ascomycota	Saccharomycetes	Saccharomycetales	Saccharomycodaceae	Hanseniaspora	Hanseniaspora uvarum	0.55089	0.461294	0.552019	0.00050557	0
Ascomycota	Eurotiomycetes	Eurotiales	Trichocomaceae	Penicillium	Penicillium brevicompactum	0.541234	0.465228	0.555189	0.000828335	5.42702e-05
Ascomycota	Lecanoromycetes	Lecanorales	Parmeliaceae	Parmotrema	Parmotrema fistulatum	0.538064	0.466531	0.55521	2.85633e-05	8.56898e-06
Ascomycota	Lecanoromycetes	Peltigerales	Pannariaceae	Degelia	Degelia plumbea	0.533333	0.468486	0.556006	1.14253e-05	1.99943e-05
Ascomycota	Dothideomycetes	Dothideales	Dothioraceae	Sydowia	Sydowia sp	0.527039	0.471109	0.557587	0.000182805	0.00031134
Basidiomycota	Agaricomycetes	Agaricales	Strophariaceae	Gymnopilus	Gymnopilus junonius	0.514037	0.476605	0.56255	1.85661e-05	1.14253e-05
Basidiomycota	Agaricomycetes	Agaricales	Inocybaceae	Inocybe	Inocybe sp	0.504463	0.480719	0.56586	4.28449e-06	1.14253e-05
Ascomycota	Dothideomycetes	Pleosporales	Pleosporaceae	Alternaria	Alternaria helianthiinficiens	0.495238	0.484739	0.565966	1.14253e-05	0
Ascomycota	Incertae sedis	Incertae sedis	Incertae sedis	Vermispora	Vermispora spermatophaga	0.495238	0.484739	0.565966	2.14225e-05	0
Ascomycota	Saccharomycetes	Saccharomycetales	Incertae sedis	Debaryomyces	Debaryomyces nepalensis	0.495238	0.484739	0.565966	7.14082e-06	0
Ascomycota	unidentified	unidentified	unidentified	unidentified	ascomycete sp MA 4921	0.47022	0.495932	0.577473	0.000159954	8.28335e-05
Ascomycota	Sordariomycetes	Xylariales	Xylariaceae	Barrmaelia	Barrmaelia macrospora	0.45619	0.502402	0.583435	0.000199943	0.000145673
unidentified	unidentified	unidentified	unidentified	unidentified	fungal sp VKM FW_2422	0.446275	0.507063	0.587269	2.42788e-05	1.7138e-05
Basidiomycota	Agaricomycetes	Agaricales	Psathyrellaceae	Coprinopsis	Coprinopsis radiata	0.439041	0.510512	0.589682	1.85661e-05	1.14253e-05
Ascomycota	Dothideomycetes	Pleosporales	Phaeosphaeriaceae	Neostagonospora	Neostagonospora caricis	0.419139	0.520215	0.599287	0.000145673	0.000199943
Ascomycota	Dothideomycetes	Pleosporales	Incertae sedis	Phoma	Phoma sp LF258	0.407031	0.52628	0.604662	6.42674e-05	3.99886e-05
Basidiomycota	Agaricomycetes	Agaricales	Agaricaceae	Bovista	Bovista paludosa	0.399037	0.530354	0.607727	6.998e-05	8.85461e-05
Basidiomycota	Agaricomycetes	Agaricales	Psathyrellaceae	Coprinellus	Coprinellus impatiens	0.385871	0.537191	0.613653	2.14225e-05	2.85633e-05
Ascomycota	Sordariomycetes	Xylariales	Amphisphaeriaceae	Truncatella	Truncatella spadicea	0.381616	0.539436	0.613653	0.000382748	0.000302771
Basidiomycota	Microbotryomycetes	Sporidiobolales	Incertae sedis	Sporobolomyces	Sporobolomyces elongatus	0.380952	0.539787	0.613653	1.14253e-05	1.7138e-05
Ascomycota	Dothideomycetes	Capnodiales	Incertae sedis	Meristemomyces	Meristemomyces frigidus	0.376338	0.542244	0.614828	4.42731e-05	5.99829e-05
Ascomycota	Sordariomycetes	Hypocreales	Hypocreaceae	Trichoderma	Trichoderma koningiopsis	0.37276	0.544163	0.615389	2.28506e-05	1.42816e-05
Basidiomycota	Agaricomycetes	Agaricales	Psathyrellaceae	Coprinopsis	Coprinopsis phlyctidospora	0.369516	0.545914	0.615757	2.85633e-05	8.56898e-06
Basidiomycota	Agaricomycetes	Agaricales	Agaricaceae	Bovista	Bovista promontorii	0.364452	0.548669	0.617252	1.28535e-05	1.99943e-05
Ascomycota	Eurotiomycetes	Eurotiales	Trichocomaceae	Aspergillus	Aspergillus sydowii	0.349847	0.556762	0.624731	2.14225e-05	5.71265e-06
Ascomycota	Dothideomycetes	Pleosporales	Leptosphaeriaceae	Leptosphaeria	Leptosphaeria sp	0.341476	0.561505	0.62842	2.71351e-05	1.99943e-05
unidentified	unidentified	unidentified	unidentified	unidentified	uncultured ectomycorrhizal fungus	0.33359	0.566045	0.631865	1.57098e-05	2.28506e-05
Ascomycota	Sordariomycetes	Xylariales	Amphisphaeriaceae	Pestalotiopsis	Pestalotiopsis sp HC02	0.298448	0.587193	0.653598	0.000999714	0.000845473
Basidiomycota	Agaricomycetes	Agaricales	Strophariaceae	Psilocybe	Psilocybe sp	0.296296	0.58854	0.653598	5.71265e-06	2.85633e-06
Basidiomycota	Agaricomycetes	Agaricales	Psathyrellaceae	Coprinellus	Coprinellus sp	0.285463	0.59542	0.659542	7.99771e-05	0.00010854
Basidiomycota	Agaricostilbomycetes	Agaricostilbales	Agaricostilbaceae	Bensingtonia	Bensingtonia sp PYCC 5562	0.275132	0.602139	0.664961	1.14253e-05	5.71265e-06
Ascomycota	Dothideomycetes	Pleosporales	Phaeosphaeriaceae	Sclerostagonospora	Sclerostagonospora sp 87 YS_2010	0.271008	0.604866	0.664961	0.000238503	0.000285633
Basidiomycota	Tremellomycetes	Tremellales	Incertae sedis	unidentified	Tremellales sp	0.270912	0.60493	0.664961	6.28392e-05	8.85461e-05
Ascomycota	Dothideomycetes	Pleosporales	Incertae sedis	Phoma	Phoma sp A15	0.248804	0.620022	0.679821	9.99714e-06	5.71265e-06
Ascomycota	Lecanoromycetes	Ostropales	Stictidaceae	Glomerobolus	Glomerobolus gelineus	0.244264	0.623225	0.681603	0.000182805	0.000219937
Ascomycota	Dothideomycetes	Hysteriales	Hysteriaceae	Gloniopsis	Gloniopsis sp MFLUCC 12_0010	0.239103	0.626911	0.683903	0.000442731	0.000348472
Basidiomycota	Ustilaginomycetes	Ustilaginales	unidentified	unidentified	Ustilaginales sp	0.198853	0.6575	0.715317	3.99886e-05	4.85576e-05
Ascomycota	Leotiomycetes	Helotiales	Incertae sedis	Naevala	Naevala sp	0.19697	0.659019	0.715317	1.7138e-05	1.14253e-05
Ascomycota	Pezizomycetes	Pezizales	Sarcosomataceae	Strumella	Strumella sp olrim138	0.175973	0.676585	0.732543	2.85633e-05	3.71322e-05
Ascomycota	Leotiomycetes	Erysiphales	Erysiphaceae	Erysiphe	Erysiphe betae	0.170143	0.68168	0.736215	2.57069e-05	1.99943e-05
unidentified	unidentified	unidentified	unidentified	unidentified	Fungi sp	0.163383	0.687719	0.740884	0.00151243	0.00181091
Basidiomycota	Agaricomycetes	Geastrales	Geastraceae	Geastrum	Geastrum lageniforme	0.159021	0.691692	0.743311	9.99714e-06	1.42816e-05
Ascomycota	Dothideomycetes	Pleosporales	Cucurbitariaceae	Pyrenochaetopsis	Pyrenochaetopsis microspora	0.151383	0.698806	0.747904	5.14139e-05	4.28449e-05
unidentified	unidentified	unidentified	unidentified	unidentified	fungal sp agrD488	0.150725	0.699429	0.747904	8.56898e-06	5.71265e-06
unidentified	unidentified	unidentified	unidentified	unidentified	fungal sp EXP0528F	0.145455	0.704472	0.751436	3.99886e-05	4.85576e-05
Ascomycota	Eurotiomycetes	Eurotiales	Trichocomaceae	Aspergillus	Aspergillus sp YM3	0.130326	0.719557	0.764439	8.56898e-06	5.71265e-06
Ascomycota	Leotiomycetes	Erysiphales	Erysiphaceae	Erysiphe	Erysiphe convolvuli	0.129702	0.7202	0.764439	3.28478e-05	2.57069e-05
Ascomycota	Dothideomycetes	Capnodiales	Mycosphaerellaceae	Mycosphaerella	Mycosphaerella sp 5 ICMP 18846	0.105051	0.747151	0.791101	1.42816e-05	1.14253e-05
Basidiomycota	Tremellomycetes	Tremellales	Incertae sedis	Cryptococcus	Cryptococcus phenolicus	0.0936937	0.760755	0.803536	1.99943e-05	1.7138e-05
Ascomycota	Dothideomycetes	Dothideales	Dothioraceae	Aureobasidium	Aureobasidium sp	0.0860749	0.770395	0.811734	1.42816e-05	1.99943e-05
Ascomycota	Dothideomycetes	Pleosporales	Cucurbitariaceae	Curreya	Curreya austroafricana	0.0813772	0.776573	0.816252	2.99914e-05	2.57069e-05
Basidiomycota	Microbotryomycetes	Sporidiobolales	Incertae sedis	Sporobolomyces	Sporobolomyces sp TD49	0.0697518	0.792742	0.831225	1.7138e-05	1.42816e-05
Ascomycota	Dothideomycetes	Pleosporales	Pleosporaceae	Bipolaris	Bipolaris sp HSAUP074449	0.0452662	0.832347	0.870217	4.42731e-05	3.71322e-05
Ascomycota	Eurotiomycetes	Eurotiales	Trichocomaceae	Aspergillus	Aspergillus tubingensis	0.0443875	0.833958	0.870217	2.28506e-05	2.57069e-05
Ascomycota	Dothideomycetes	Capnodiales	Mycosphaerellaceae	Passalora	Passalora zambiae	0.0417001	0.83899	0.873358	1.85661e-05	1.42816e-05
Ascomycota	Dothideomycetes	Pleosporales	Incertae sedis	Phoma	Phoma puncteliae	0.0388125	0.844589	0.877073	0.000132819	0.000142816
Ascomycota	Dothideomycetes	Pleosporales	Sporormiaceae	unidentified	Preussia sp BLE35	0.0348931	0.852547	0.883214	0.000138532	0.000128535
Basidiomycota	Ustilaginomycetes	Ustilaginales	Ustilaginaceae	Sporisorium	Sporisorium puellare	0.0329845	0.85659	0.88528	9.71151e-05	0.000102828
Basidiomycota	Ustilaginomycetes	Ustilaginales	Ustilaginaceae	Ustilago	Ustilago striiformis	0.025679	0.873308	0.900403	9.99714e-06	1.14253e-05
Ascomycota	Eurotiomycetes	Eurotiales	Trichocomaceae	Penicillium	Penicillium oxalicum	0.0220246	0.882596	0.907813	1.28535e-05	1.14253e-05
Ascomycota	Leotiomycetes	Rhytismatales	Rhytismataceae	Lophodermium	Lophodermium sp 0705HL2	0.0194102	0.889735	0.912982	7.14082e-06	8.56898e-06
Ascomycota	Dothideomycetes	Pleosporales	Sporormiaceae	Preussia	Preussia flanaganii	0.0183034	0.892905	0.914064	1.85661e-05	1.7138e-05
Ascomycota	unidentified	unidentified	unidentified	unidentified	Ascomycota sp AR_2010	0.0157147	0.900723	0.918707	0.000202799	0.00019423
Ascomycota	Sordariomycetes	Hypocreales	Incertae sedis	Stachybotrys	Stachybotrys chartarum	0.0154074	0.901694	0.918707	1.57098e-05	1.42816e-05
Zygomycota	Incertae sedis	Mortierellales	Mortierellaceae	unidentified	Mortierellaceae sp	0.0102382	0.919793	0.934943	2.14225e-05	1.99943e-05
Ascomycota	Sordariomycetes	Xylariales	Xylariaceae	unidentified	Xylariales sp M71	0.00858723	0.926524	0.939574	8.56898e-05	8.28335e-05
Basidiomycota	Agaricomycetes	Agaricales	Agaricaceae	Coprinus	Coprinus foetidellus	0.00682146	0.934493	0.945436	1.85661e-05	1.99943e-05
Ascomycota	Dothideomycetes	Pleosporales	Sporormiaceae	Sporormiella	Sporormiella australis	0.00607548	0.938171	0.946939	3.57041e-05	3.71322e-05
Ascomycota	Sordariomycetes	Coniochaetales	Coniochaetaceae	unidentified	Coniochaetaceae sp	0.0044094	0.947311	0.953936	2.14225e-05	2.28506e-05
Ascomycota	Sordariomycetes	Sordariales	Chaetomiaceae	Humicola	Humicola grisea var. grisea	0.0023586	0.961452	0.965924	6.1411e-05	5.99829e-05
Ascomycota	Dothideomycetes	Capnodiales	Mycosphaerellaceae	Mycosphaerella	Mycosphaerella arbuticola	0.00162464	0.968003	0.970249	0.000181377	0.000185661
Basidiomycota	Agaricomycetes	Russulales	Peniophoraceae	unidentified	Peniophoraceae sp	0	1	1	1.14253e-05	1.14253e-05
